# Supplementary material for: Artificial neural networks enable genome-scale simulations of intracellular signaling
Source: Nat Commun. 2022 Jun 2;13:3069. doi: 10.1038/s41467-022-30684-y (PMC9163072; doi:10.1038/s41467-022-30684-y)
Supplement: Supplementary file 3 — Supplementary Data [file 41467_2022_30684_MOESM3_ESM.xlsx]

## Sheet: Manual curation
	source	target	direction	stimulation	inhibition	sources	references
	CHEBI60151	P78380	1	1	0	LEMBAS	LEMBAS:33182772
	CHEBI60151	P16671	1	1	0	LEMBAS	LEMBAS:33182772
	CHEBI60151	P08571	1	1	0	LEMBAS	LEMBAS:12424240
	Q9NPH9	O60603	1	1	0	LEMBAS	LEMBAS:33057074
	P01023	P11021	1	1	0	LEMBAS	LEMBAS:15908432
	O95760	Q9NPH3	1	1	0	LEMBAS	LEMBAS:18827826
	P53355	O43293	1	1	0	HPRD_MIMP;LEMBAS;KEA;MIMP;PhosphoPoint;PhosphoSite_KEA;PhosphoSite_MIMP;SPIKE;dbPTM;iPTMnet;phosphoELM_MIMP	LEMBAS:15367680;KEA:11579085;SPIKE:15367680;dbPTM:15367680;dbPTM:15611134;iPTMnet:15367680
	O43293	P10275	1	1	0	NetPath;SPIKE;Wang;LEMBAS	NetPath:18084323;SPIKE:18084323;LEMBAS:18084323
	Q13464	O43293	1	1	0	KEA;Kinexus_KEA;MIMP;PhosphoSite;PhosphoSite_MIMP;PhosphoSite_ProtMapper;ProtMapper;REACH_ProtMapper;SPIKE;Sparser_ProtMapper;dbPTM;iPTMnet;phosphoELM_MIMP;LEMBAS	KEA:15611134;PhosphoSite:20854903;ProtMapper:25769953;SPIKE:17158456;dbPTM:15611134;dbPTM:16325270;dbPTM:17158456;dbPTM:18239682;iPTMnet:17158456;LEMBAS:17158456
	Q16665	P04637	1	1	0	BioGRID;HPRD;LEMBAS;SPIKE;Wang	BioGRID:12124396;BioGRID:15629713;HPRD:12124396;HPRD:9537326;LEMBAS:9537326;SPIKE:16882692
	Q92793	P10242	1	1	0	BioGRID;HPRD;Lit-BM-17;SPIKE;Wang;LEMBAS	BioGRID:23980173;HPRD:12196545;Lit-BM-17:11073948;Lit-BM-17:14761981;Lit-BM-17:16055500;Lit-BM-17:16799563;Lit-BM-17:23980173;SPIKE:18585056;LEMBAS:16055500
	Q9UBE8	P10242	1	0	1	HPRD;HPRD_MIMP;MIMP;PhosphoPoint;PhosphoSite_MIMP;SPIKE;Wang;phosphoELM_MIMP;LEMBAS	HPRD:15082531;HPRD:15308626;SPIKE:12482967;SPIKE:15082531;LEMBAS:16055500
	P48039	P50148	1	0	0	SPIKE;LEMBAS	SPIKE:10598579;LEMBAS:10598579
	Q8IUQ4	Q9H2X6	1	0	1	ACSN;BioGRID;Lit-BM-17;SPIKE;LEMBAS	ACSN:19607803;ACSN:19788416;ACSN:20682032;ACSN:21466614;ACSN:9403064;BioGRID:23503458;Lit-BM-17:18536714;Lit-BM-17:19043406;Lit-BM-17:19250734;Lit-BM-17:23503458;SPIKE:19788416;LEMBAS:18536714
	P08047	P36956	1	1	0	HPRD;SPIKE;LEMBAS	HPRD:10224053;SPIKE:18068676;LEMBAS:10224053
	P06400	O00716	1	0	0	DIP;HPRD;IntAct;SPIKE;Wang;LEMBAS	DIP:8657117;HPRD:7739537;HPRD:8832394;IntAct:10779361;IntAct:17380128;SPIKE:10779361;SPIKE:17488475;LEMBAS:8657117
	Q96J02	Q9H3D4	1	1	0	BioGRID;LMPID;Lit-BM-17;SPIKE;Wang;LEMBAS	BioGRID:16908849;BioGRID:23370280;BioGRID:25485500;LMPID:20855944;Lit-BM-17:16908849;Lit-BM-17:20855944;Lit-BM-17:22935697;Lit-BM-17:23370280;Lit-BM-17:25485500;SPIKE:16861923;SPIKE:16908849;LEMBAS:16908849
	Q00987	Q9H3D4	1	0	1	BioGRID;LEMBAS;SPIKE;Wang	BioGRID:20571051;LEMBAS:20571051;SPIKE:20571051
	Q969H0	Q9H3D4	1	0	1	SPIKE;Wang;LEMBAS	SPIKE:20571051;LEMBAS:24822180
	Q07954	P29353	1	1	0	Adhesome;BioGRID;ELM;HPRD;Li2012;Wang;LEMBAS	Adhesome:11259429;Adhesome:11854294;Adhesome:12069755;Adhesome:12789267;BioGRID:11854294;ELM:12789267;HPRD:12069755;HPRD:12789267;LEMBAS:29144234
	Q07912	P10275	1	1	0	MIMP;PhosphoSite;PhosphoSite_MIMP;PhosphoSite_ProtMapper;PhosphoSite_noref;ProtMapper;REACH_ProtMapper;RLIMS-P_ProtMapper;Sparser_ProtMapper;Wang;dbPTM;LEMBAS	PhosphoSite:17045208;PhosphoSite:17494760;PhosphoSite:20383201;PhosphoSite:20623637;PhosphoSite:25950519;PhosphoSite:28055971;ProtMapper:17494760;ProtMapper:20383201;ProtMapper:20623637;ProtMapper:21318111;ProtMapper:22168167;ProtMapper:22566699;ProtMapper:23424109;ProtMapper:23597703;ProtMapper:25347744;ProtMapper:25699576;ProtMapper:25950519;ProtMapper:26546517;ProtMapper:26814148;ProtMapper:28…
	P60953	Q07912	1	1	0	CancerCellMap;HPRD;LEMBAS;LMPID;Lit-BM-17;NetPath;PhosphoPoint;ProtMapper;REACH_ProtMapper;Wang	CancerCellMap:11394904;HPRD:10802735;HPRD:11394904;LEMBAS:11394904;LMPID:10360579;LMPID:7493928;LMPID:9601050;Lit-BM-17:10360579;Lit-BM-17:10684602;Lit-BM-17:11157984;Lit-BM-17:11394904;Lit-BM-17:15123659;Lit-BM-17:16052498;Lit-BM-17:20086093;Lit-BM-17:20936779;Lit-BM-17:24413169;NetPath:11394904;ProtMapper:21637378
	Q07912	P60953	1	1	0	CancerCellMap;HPRD;LEMBAS;LMPID;Lit-BM-17;NetPath;PhosphoPoint;ProtMapper;REACH_ProtMapper;Wang	CancerCellMap:11394904;HPRD:10802735;HPRD:11394904;LEMBAS:11394904;LMPID:10360579;LMPID:7493928;LMPID:9601050;Lit-BM-17:10360579;Lit-BM-17:10684602;Lit-BM-17:11157984;Lit-BM-17:11394904;Lit-BM-17:15123659;Lit-BM-17:16052498;Lit-BM-17:20086093;Lit-BM-17:20936779;Lit-BM-17:24413169;NetPath:11394904;ProtMapper:21637378
	Q9H422	Q13158	1	1	0	HPRD;HPRD-phos;HPRD_KEA;HPRD_MIMP;KEA;MIMP;PhosphoPoint;PhosphoSite_KEA;PhosphoSite_MIMP;ProtMapper;SIGNOR_ProtMapper;iPTMnet;phosphoELM;phosphoELM_KEA;phosphoELM_MIMP;LEMBAS	HPRD-phos:10640736;HPRD-phos:11034606;HPRD-phos:19413330;HPRD-phos:19664995;HPRD-phos:20068231;HPRD-phos:20230923;HPRD:10640736;HPRD:11034606;KEA:10640736;KEA:11034606;KEA:15001534;KEA:16061179;ProtMapper:11034606;iPTMnet:10640736;iPTMnet:11034606;iPTMnet:19413330;iPTMnet:19664995;iPTMnet:20068231;iPTMnet:20230923;phosphoELM:10640736;phosphoELM:11034606;LEMBAS:11034606
	P42574	Q12772	1	0	0	ELM;HPRD;LEMBAS	ELM:8605870;HPRD:8605870;LEMBAS:8605870
	P42574	P36956	1	0	0	ELM;Wang;LEMBAS	ELM:7629113;LEMBAS:8605870
	Q07912	P62993	1	1	0	BioGRID;DOMINO;HPRD;LEMBAS;IntAct;Lit-BM-17;NetPath;PhosphoPoint	BioGRID:22553920;DOMINO:16137687;HPRD:8647288;LEMBAS:11394904;IntAct:16137687;IntAct:20936779;Lit-BM-17:11394904;Lit-BM-17:14506255;Lit-BM-17:16137687;Lit-BM-17:20086093;Lit-BM-17:20936779;Lit-BM-17:21309750;Lit-BM-17:22553920;Lit-BM-17:8647288;NetPath:11394904
	O60674	P32927	1	1	0	BioGRID;HPRD;LEMBAS;KEA;NetPath;PhosphoPoint;PhosphoSite_KEA;Wang	BioGRID:21965659;BioGRID:7527392;HPRD:10772872;LEMBAS:27377463;LEMBAS:30267440;KEA:10362354;KEA:9257712;KEA:9677359;NetPath:7602114;NetPath:7896837
	Q92793	P36956	1	0	0	BioGRID;DIP;HPRD;Lit-BM-17;Wang;LEMBAS	BioGRID:9651391;BioGRID:9765204;DIP:16799563;DIP:8918891;HPRD:9651391;Lit-BM-17:10235267;Lit-BM-17:16799563;Lit-BM-17:8918891;Lit-BM-17:9651391;Lit-BM-17:9765204;LEMBAS:8918891
	Q07954	Q9UP38	1	0	0	CancerCellMap;NetPath;Wang;LEMBAS	CancerCellMap:14739301;NetPath:14739301;LEMBAS:14739301
	Q07912	P10911	1	1	0	ACSN;CancerCellMap;HPRD;PhosphoPoint;Wang;LEMBAS	ACSN:10652228;ACSN:11394904;CancerCellMap:11394904;HPRD:10652228;LEMBAS:11394904
	P08047	Q01094	1	0	0	HPRD;MPPI;Wang;LEMBAS	HPRD:10547281;HPRD:10850422;MPPI:8657141;LEMBAS:8657141
	P08047	Q14209	1	0	0	HPRD;MPPI;LEMBAS	HPRD:8657141;HPRD:8657142;HPRD:9694791;MPPI:8657141;LEMBAS:8657141
	O00716	P08047	1	0	0	HPRD;LEMBAS;MPPI	HPRD:8657141;LEMBAS:8657141;MPPI:8657141
	P16871	P51692	1	1	0	HPRD;NetPath;Wang;LEMBAS	HPRD:7719938;NetPath:20974963;NetPath:7719938;LEMBAS:30267440
	P14784	P42229	1	1	0	HPRD;NetPath;Wang;LEMBAS	HPRD:10602027;NetPath:8631883;LEMBAS:30267440
	P14784	P51692	1	1	0	HPRD;NetPath;Wang;LEMBAS	HPRD:10602027;NetPath:8631883;LEMBAS:30267440
	Q9H422	P10275	1	1	0	HPRD;NetPath;PhosphoPoint;LEMBAS	HPRD:9725910;NetPath:9725910;LEMBAS:9725910
	P40189	P40763	1	1	0	BEL-Large-Corpus_ProtMapper;HPRD;NetPath;ProtMapper;Wang;LEMBAS	HPRD:12361954;NetPath:12040451;NetPath:12361954;NetPath:8272872;ProtMapper:18060032;LEMBAS:30267440
	P16284	Q06124	1	1	0	HPRD;IntAct;Lit-BM-17;LEMBAS	HPRD:9054388;IntAct:10704309;IntAct:9312087;IntAct:9774457;Lit-BM-17:10350061;Lit-BM-17:10704309;Lit-BM-17:10801826;Lit-BM-17:9054388;Lit-BM-17:9312087;Lit-BM-17:9774457;LEMBAS:14519385
	O43293	Q96IZ0	1	0	0	HPRD;LEMBAS;Lit-BM-17;PhosphoPoint	HPRD:10602480;HPRD:12917339;LEMBAS:10602480;Lit-BM-17:12917339;Lit-BM-17:15001356
	P19235	P42229	1	1	0	HPRD;LEMBAS;Lit-BM-17;ProtMapper;REACH_ProtMapper;Wang	HPRD:15644415;HPRD:8977232;LEMBAS:30267440;Lit-BM-17:10374881;Lit-BM-17:15644415;Lit-BM-17:8977232;ProtMapper:27752093
	P98155	O75553	1	1	0	HPRD;KEGG-MEDICUS;Wang;LEMBAS	HPRD:10380922;LEMBAS:21554715
	P31785	P42229	1	1	0	HPRD;Wang;LEMBAS	HPRD:11418623;LEMBAS:30267440
	P35590	Q02763	1	0	0	CellChatDB-cofactors;HPRD;LEMBAS;Li2012;PhosphoPoint	HPRD:10995770;LEMBAS:25371820
	Q02763	P35590	1	0	0	CellChatDB-cofactors;HPRD;LEMBAS;Li2012;PhosphoPoint	HPRD:10995770;LEMBAS:25371820
	Q14114	O75553	1	1	0	HPRD;Wang;LEMBAS	HPRD:10380922;LEMBAS:21554715
	O43293	Q9UER7	1	0	0	HPRD;LEMBAS;PhosphoPoint	HPRD:12917339;LEMBAS:12917339
	P19235	P51692	1	1	0	HPRD;Wang;LEMBAS	HPRD:15644415;HPRD:8977232;LEMBAS:30267440
	Q9H422	P25445	1	1	0	HPRD;PhosphoPoint;LEMBAS	HPRD:11034606;LEMBAS:11034606
	P31994	O15357	1	1	0	LEMBAS	LEMBAS:18064051
	P08637	P43405	1	1	0	LEMBAS	LEMBAS:18064051
	P49715	Q06546	1	0	0	LEMBAS	LEMBAS:15928042
	P45983	Q06546	1	1	0	LEMBAS	LEMBAS:15928042
	Q14145	Q14494	1	0	1	LEMBAS	LEMBAS:21262351
	P16671	P07948	1	1	0	HPRD;LEMBAS;PhosphoPoint	HPRD:1715582;LEMBAS:30825500
	P78380	P04839	1	1	0	LEMBAS	LEMBAS:30664710
	P04839	P19838	1	1	0	LEMBAS	LEMBAS:24845678
	P04839	P42336	1	1	0	LEMBAS	LEMBAS:24845678
	P04839	P28482	1	1	0	LEMBAS	LEMBAS:24845678
	P04839	Q16665	1	1	0	LEMBAS	LEMBAS:24845678
	Q8NAC3	O43734	1	1	0	LEMBAS	LEMBAS:24120361
	Q99788	P63096	1	1	0	LEMBAS	LEMBAS:29279348
	Q6UXV0	P07949	1	1	0	LEMBAS	LEMBAS:32936319
	P34995	P29992	1	1	0	LEMBAS	LEMBAS:22002714
	P43116	O95467	1	1	0	LEMBAS	LEMBAS:22002714
	P43115	O95467	1	1	0	LEMBAS	LEMBAS:22002714
	P35408	O95467	1	1	0	LEMBAS	LEMBAS:22002714
	P35408	P63092	1	1	0	LEMBAS	LEMBAS:22002714
	Q15722	P50148	1	1	0	LEMBAS	LEMBAS:29042026
	P42224	P52630	1	1	0	LEMBAS	LEMBAS:24416652
	Q99650	P29597	1	1	0	LEMBAS	LEMBAS:30267440
	Q9HC73	P23458	1	1	0	LEMBAS	LEMBAS:30267440
	P32927	O60674	1	1	0	BioGRID;HPRD;LEMBAS;KEA;NetPath;PhosphoPoint;PhosphoSite_KEA;Wang	BioGRID:21965659;BioGRID:7527392;HPRD:10772872;LEMBAS:27377463;LEMBAS:30267440;KEA:10362354;KEA:9257712;KEA:9677359;NetPath:7602114;NetPath:7896837
	P32927	P42229	1	1	0	LEMBAS	LEMBAS:27377463
	P32927	P51692	1	1	0	LEMBAS	LEMBAS:27377463
	P32927	P98077	1	1	0	LEMBAS	LEMBAS:22323450
	P32927	O15111	1	1	0	LEMBAS	LEMBAS:22323450
	O60674	P42336	1	1	0	LEMBAS	LEMBAS:22323450
	P17181	P42224	1	1	0	LEMBAS	LEMBAS:30267440
	Q13651	P40763	1	1	0	LEMBAS	LEMBAS:30267440
	P78552	P42226	1	1	0	LEMBAS	LEMBAS:30267440
	P31785	P51692	1	1	0	LEMBAS	LEMBAS:30267440
	Q8N6P7	P40763	1	1	0	LEMBAS	LEMBAS:30267440
	Q9UHF4	P40763	1	1	0	LEMBAS	LEMBAS:30267440
	P24394	P51692	1	1	0	LEMBAS	LEMBAS:30267440
	Q99650	P40763	1	1	0	LEMBAS	LEMBAS:30267440
	Q9HC73	P42229	1	1	0	LEMBAS	LEMBAS:30267440
	Q9HC73	P51692	1	1	0	LEMBAS	LEMBAS:30267440
	P48551	P35568	1	1	0	LEMBAS	LEMBAS:21372217
	P48551	Q9Y4H2	1	1	0	LEMBAS	LEMBAS:21372217
	P17181	P15498	1	1	0	LEMBAS	LEMBAS:21372217
	Q13873	Q15750	1	1	0	LEMBAS	LEMBAS:27048361
	P08047	O00716	1	0	0	HPRD;LEMBAS;MPPI	HPRD:8657141;LEMBAS:8657141;MPPI:8657141
	P29762	P04049	1	0	0	LEMBAS	LEMBAS:31358819
	P26367	P48431	1	1	0	LEMBAS	LEMBAS:11358870
	P26367	P41225	1	1	0	LEMBAS	LEMBAS:11358870
	P62136	P26367	1	0	1	LEMBAS	LEMBAS:27126352
	P01023	P00734	1	0	1	LEMBAS	LEMBAS:22183066
	Q99814	O75469	1	1	0	LEMBAS	LEMBAS:26783937
	Q07954	Q5VWQ8	1	0	0	LEMBAS	LEMBAS:14739301
	Q92633	P29992	1	1	0	LEMBAS	LEMBAS:29947596
	Q9HBW0	P29992	1	1	0	LEMBAS	LEMBAS:29947596
	Q9UBY5	P29992	1	1	0	LEMBAS	LEMBAS:29947596
	Q99677	P29992	1	1	0	LEMBAS	LEMBAS:29947596
	Q99677	Q03113	1	1	0	LEMBAS	LEMBAS:29947596
	Q99677	Q14344	1	1	0	LEMBAS	LEMBAS:29947596
	Q99677	O95467	1	1	0	LEMBAS	LEMBAS:29947596
	Q99677	P63092	1	1	0	LEMBAS	LEMBAS:29947596
	Q9H1C0	P29992	1	1	0	LEMBAS	LEMBAS:29947596
	Q96IZ0	O43293	1	0	0	HPRD;LEMBAS;Lit-BM-17;PhosphoPoint	HPRD:10602480;HPRD:12917339;LEMBAS:10602480;Lit-BM-17:12917339;Lit-BM-17:15001356
	Q96IZ0	P18848	1	0	0	LEMBAS	LEMBAS:10602480
	Q9UER7	O43293	1	0	0	HPRD;LEMBAS;PhosphoPoint	HPRD:12917339;LEMBAS:12917339
	P62993	Q07912	1	1	0	BioGRID;DOMINO;HPRD;LEMBAS;IntAct;Lit-BM-17;NetPath;PhosphoPoint	BioGRID:22553920;DOMINO:16137687;HPRD:8647288;LEMBAS:11394904;IntAct:16137687;IntAct:20936779;Lit-BM-17:11394904;Lit-BM-17:14506255;Lit-BM-17:16137687;Lit-BM-17:20086093;Lit-BM-17:20936779;Lit-BM-17:21309750;Lit-BM-17:22553920;Lit-BM-17:8647288;NetPath:11394904
	Q01094	Q14186	1	1	0	LEMBAS	LEMBAS:18687693
	Q92793	Q12772	1	0	0	HPRD;LEMBAS;Lit-BM-17	HPRD:8918891;LEMBAS:8918891;Lit-BM-17:25368385;Lit-BM-17:8918891
	Q08334	P42224	1	1	0	LEMBAS	LEMBAS:25004819
	Q08334	P42229	1	1	0	LEMBAS	LEMBAS:25004819
	Q08334	P51692	1	1	0	LEMBAS	LEMBAS:25004819
	Q9UHF4	P42224	1	1	0	LEMBAS	LEMBAS:30319661
	Q8N6P7	Q06124	1	1	0	LEMBAS	LEMBAS:20671117
	P29373	P10276	1	1	0	LEMBAS	LEMBAS:31344789
	P29373	P10826	1	1	0	LEMBAS	LEMBAS:31344789
	P29373	P13631	1	1	0	LEMBAS	LEMBAS:31344789
	P29373	P19793	1	1	0	LEMBAS	LEMBAS:31344789
	P29373	P28702	1	1	0	LEMBAS	LEMBAS:31344789
	P29373	P48443	1	1	0	LEMBAS	LEMBAS:31344789
	P25106	P49407	1	1	0	LEMBAS	LEMBAS:29082918
	P25106	P61073	1	1	0	LEMBAS	LEMBAS:29082918
	Q8N2W9	Q06710	1	0	0	LEMBAS	LEMBAS:18974227
	Q13309	Q06710	1	0	1	LEMBAS	LEMBAS:31391550
	Q96F46	O43734	1	1	0	LEMBAS	LEMBAS:17277779
	O43734	P49116	1	1	0	LEMBAS	LEMBAS:17277779
	Q9NPH9	Q86WV6	1	1	0	LEMBAS	LEMBAS:28356384
	Q9NPH9	Q9NR96	1	1	0	LEMBAS	LEMBAS:28356384
	P10242	Q92793	1	1	0	BioGRID;HPRD;Lit-BM-17;SPIKE;Wang;LEMBAS	BioGRID:23980173;HPRD:12196545;Lit-BM-17:11073948;Lit-BM-17:14761981;Lit-BM-17:16055500;Lit-BM-17:16799563;Lit-BM-17:23980173;SPIKE:18585056;LEMBAS:16055500
	P36956	P08047	1	1	0	HPRD;SPIKE;LEMBAS	HPRD:10224053;SPIKE:18068676;LEMBAS:10224053
	Q9H3D4	Q96J02	1	1	0	BioGRID;LMPID;Lit-BM-17;SPIKE;Wang;LEMBAS	BioGRID:16908849;BioGRID:23370280;BioGRID:25485500;LMPID:20855944;Lit-BM-17:16908849;Lit-BM-17:20855944;Lit-BM-17:22935697;Lit-BM-17:23370280;Lit-BM-17:25485500;SPIKE:16861923;SPIKE:16908849;LEMBAS:16908849
	Q13158	Q9H422	1	1	0	HPRD;HPRD-phos;HPRD_KEA;HPRD_MIMP;KEA;MIMP;PhosphoPoint;PhosphoSite_KEA;PhosphoSite_MIMP;ProtMapper;SIGNOR_ProtMapper;iPTMnet;phosphoELM;phosphoELM_KEA;phosphoELM_MIMP;LEMBAS	HPRD-phos:10640736;HPRD-phos:11034606;HPRD-phos:19413330;HPRD-phos:19664995;HPRD-phos:20068231;HPRD-phos:20230923;HPRD:10640736;HPRD:11034606;KEA:10640736;KEA:11034606;KEA:15001534;KEA:16061179;ProtMapper:11034606;iPTMnet:10640736;iPTMnet:11034606;iPTMnet:19413330;iPTMnet:19664995;iPTMnet:20068231;iPTMnet:20230923;phosphoELM:10640736;phosphoELM:11034606;LEMBAS:11034606
	Q9UP38	Q07954	1	0	0	CancerCellMap;NetPath;Wang;LEMBAS	CancerCellMap:14739301;NetPath:14739301;LEMBAS:14739301
	Q01094	P08047	1	0	0	HPRD;MPPI;Wang;LEMBAS	HPRD:10547281;HPRD:10850422;MPPI:8657141;LEMBAS:8657141
	Q14209	P08047	1	0	0	HPRD;MPPI;LEMBAS	HPRD:8657141;HPRD:8657142;HPRD:9694791;MPPI:8657141;LEMBAS:8657141
	P25445	Q9H422	1	1	0	HPRD;PhosphoPoint;LEMBAS	HPRD:11034606;LEMBAS:11034606
	Q06546	P49715	1	0	0	LEMBAS	LEMBAS:15928042
	Q14494	Q14145	1	0	1	LEMBAS	LEMBAS:21262351
	P29597	Q99650	1	1	0	LEMBAS	LEMBAS:30267440
	P23458	Q9HC73	1	1	0	LEMBAS	LEMBAS:30267440
	P04049	P29762	1	0	0	LEMBAS	LEMBAS:31358819
	P48431	P26367	1	1	0	LEMBAS	LEMBAS:11358870
	P41225	P26367	1	1	0	LEMBAS	LEMBAS:11358870
	O75469	Q99814	1	1	0	LEMBAS	LEMBAS:26783937
	Q5VWQ8	Q07954	1	0	0	LEMBAS	LEMBAS:14739301
	P18848	Q96IZ0	1	0	0	LEMBAS	LEMBAS:10602480
	Q06124	Q8N6P7	1	1	0	LEMBAS	LEMBAS:20671117
	P61073	P25106	1	1	0	LEMBAS	LEMBAS:29082918
