# Supplementary material for: Artificial neural networks enable genome-scale simulations of intracellular signaling
Source: Nat Commun. 2022 Jun 2;13:3069. doi: 10.1038/s41467-022-30684-y (PMC9163072; doi:10.1038/s41467-022-30684-y)
Supplement: Supplementary file 5 — Source Data [file 41467_2022_30684_MOESM5_ESM.xlsx]

## Sheet: Fig 1a
	Independent activation
		0	0.11	0.22	0.33	0.44	0.56	0.67	0.78	0.89	1
	0	9.05249e-07	0.227104	0.384772	0.500189	0.588294	0.657738	0.71423	0.76067	0.799935	0.833278
	0.11	0.227104	0.384467	0.500119	0.588236	0.657672	0.714186	0.760687	0.799929	0.833153	0.862044
	0.22	0.384772	0.500119	0.58829	0.657698	0.714222	0.760678	0.799922	0.833228	0.862037	0.887111
	0.33	0.500189	0.588236	0.657698	0.714181	0.760684	0.799926	0.833166	0.862038	0.887068	0.908953
	0.44	0.588294	0.657672	0.714222	0.760684	0.799918	0.833191	0.862033	0.887091	0.908937	0.928508
	0.56	0.657738	0.714186	0.760678	0.799926	0.833191	0.862036	0.887076	0.908962	0.928454	0.945967
	0.67	0.71423	0.760687	0.799922	0.833166	0.862033	0.887076	0.908935	0.928476	0.945943	0.9614
	0.78	0.76067	0.799929	0.833228	0.862038	0.887091	0.908962	0.928476	0.945963	0.961421	0.975619
	0.89	0.799935	0.833153	0.862037	0.887068	0.908937	0.928454	0.945943	0.961421	0.975597	0.988401
	1	0.833278	0.862044	0.887111	0.908953	0.928508	0.945967	0.9614	0.975619	0.988401	1
	Independent Deactivation
		0	0.11	0.22	0.33	0.44	0.56	0.67	0.78	0.89	1
	0	1.08637e-06	0	0	0	0	0	0	0	0	0
	0.11	0.272543	0.0145357	0	0	0	0	0	0	0	0
	0.22	0.461757	0.272401	0.00581494	0	0	0	0	0	0	0
	0.33	0.600266	0.461413	0.272448	0.0130823	0	0	0	0	0	0
	0.44	0.706	0.600132	0.461596	0.27233	0.0101753	0	0	0	0	0
	0.56	0.789337	0.705941	0.600241	0.461482	0.272417	0.0101753	0	0	0	0
	0.67	0.857133	0.789242	0.705965	0.600116	0.461482	0.27233	0.0130823	0	0	0
	0.78	0.912864	0.8571	0.789331	0.705965	0.600241	0.461596	0.272448	0.00581494	0	0
	0.89	0.959986	0.912886	0.8571	0.789242	0.705941	0.600132	0.461413	0.272401	0.0145357	0
	1	1	0.959986	0.912864	0.857133	0.789337	0.706	0.600266	0.461757	0.272543	1.08637e-06
	Cooperative Activation
		0	0.11	0.22	0.33	0.44	0.56	0.67	0.78	0.89	1
	0	8.69063e-07	8.69063e-07	8.69063e-07	8.69063e-07	8.69063e-07	8.69063e-07	8.69063e-07	8.69063e-07	8.69063e-07	8.69063e-07
	0.11	8.69063e-07	0.0697255	0.131803	0.187377	0.237359	0.282684	0.323935	0.36166	0.396173	0.428065
	0.22	8.69063e-07	0.131803	0.237655	0.324351	0.396752	0.458138	0.510649	0.556297	0.596324	0.631306
	0.33	8.69063e-07	0.187377	0.324351	0.42849	0.510673	0.57693	0.631257	0.677193	0.716098	0.749874
	0.44	8.69063e-07	0.237359	0.396752	0.510673	0.596232	0.662684	0.716271	0.760064	0.796514	0.82751
	0.56	8.69063e-07	0.282684	0.458138	0.57693	0.662684	0.727995	0.779164	0.820033	0.854004	0.882107
	0.67	8.69063e-07	0.323935	0.510649	0.631257	0.716271	0.779164	0.827353	0.865954	0.897115	0.923091
	0.78	8.69063e-07	0.36166	0.556297	0.677193	0.760064	0.820033	0.865954	0.901852	0.930623	0.954285
	0.89	8.69063e-07	0.396173	0.596324	0.716098	0.796514	0.854004	0.897115	0.930623	0.957543	0.979631
	1	8.69063e-07	0.428065	0.631306	0.749874	0.82751	0.882107	0.923091	0.954285	0.979631	1
	Competitive Inhibition
		0	0.11	0.22	0.33	0.44	0.56	0.67	0.78	0.89	1
	0	5.03385e-07	1.81139e-44	1.49821e-44	1.48943e-44	1.48839e-44	1.48818e-44	1.48811e-44	1.48809e-44	1.48808e-44	1.48807e-44
	0.11	0.427874	0.176779	0.111082	0.0810791	0.0638185	0.0526207	0.0447694	0.0389517	0.0344782	0.0309214
	0.22	0.631634	0.308259	0.203435	0.151953	0.12123	0.100849	0.0863399	0.0754728	0.0670442	0.0602993
	0.33	0.749978	0.409671	0.281297	0.214345	0.173096	0.145169	0.125007	0.109749	0.0978284	0.0882303
	0.44	0.827323	0.490397	0.347883	0.269736	0.220213	0.186062	0.16109	0.142015	0.126993	0.11483
	0.56	0.88207	0.556139	0.405485	0.319237	0.263192	0.223901	0.194824	0.172415	0.15465	0.140185
	0.67	0.922976	0.610648	0.45576	0.363721	0.302559	0.259014	0.226436	0.201121	0.180916	0.164381
	0.78	0.954458	0.656765	0.500065	0.40393	0.338758	0.291695	0.256116	0.228267	0.205899	0.187502
	0.89	0.979484	0.696096	0.539372	0.440454	0.372136	0.322174	0.284049	0.253973	0.229679	0.209597
	1	1	0.730163	0.574545	0.47377	0.40303	0.350666	0.310374	0.278361	0.252357	0.230773

## Sheet: Fig 1c
	No layers
		Sigmoid	ReLU	MML
	A	0.986837	0.920938	0.994448
	I	0.992369	0.982782	0.998137
	CA	0.91881	0.91326	0.919522
	CI	0.939643	0.919266	0.91924
	One layer
		Sigmoid	ReLU	MML
	A	0.998222	0.996578	0.99975
	I	0.996265	0.997532	0.999659
	CA	0.995278	0.976944	0.98846
	CI	0.997724	0.988888	0.994141

## Sheet: Fig. 2d
		0	0.111111	0.222222	0.333333	0.444444	0.555556	0.666667	0.777778	0.888889	1
	0	0	-0.000174738	-0.000177488	-0.000179524	-0.000181107	-0.000182322	-0.000183058	-0.000183531	-0.00018386	-0.000184104
	0.111111	0.291489	-0.000129698	-0.000134558	-0.000137846	-0.000140271	-0.000142069	-0.000143136	-0.000143813	-0.000144282	-0.000144626
	0.222222	0.582978	0.580122	-8.29256e-05	-8.9846e-05	-9.42628e-05	-9.72986e-05	-9.90235e-05	-0.000100094	-0.000100825	-0.000101356
	0.333333	0.816849	0.815286	0.813651	-2.6305e-05	-3.67105e-05	-4.33333e-05	-4.68734e-05	-4.89409e-05	-5.03043e-05	-5.12731e-05
	0.444444	0.937637	0.936769	0.935852	0.93493	0.324156	0.208922	0.153773	0.121777	0.100706	0.0857293
	0.555556	1.00225	1.00177	1.00126	1.00074	1.00022	0.807334	0.742015	0.702254	0.674666	0.654209
	0.666667	1.02319	1.02285	1.02249	1.02212	1.02175	0.980797	0.921574	0.895067	0.878183	0.866235
	0.777778	1.0326	1.03231	1.03201	1.0317	1.03138	1.0311	0.987058	0.962281	0.947604	0.937597
	0.888889	1.03794	1.03768	1.03741	1.03713	1.03685	1.03659	1.01828	0.995768	0.982805	0.973665
	1	1.04138	1.04115	1.04089	1.04063	1.04037	1.04013	1.04	1.01374	1.00215	0.994317

## Sheet: Fig. 2e
	Epoch	loss	test
	0	0.531585	0.569129
	1	0.530974	0.568489
	2	0.530327	0.567806
	3	0.52964	0.56707
	4	0.528908	0.566279
	5	0.528118	0.565437
	6	0.526614	0.563826
	7	0.524969	0.562048
	8	0.523153	0.560101
	9	0.521145	0.557926
	10	0.51891	0.555522
	11	0.516425	0.552841
	12	0.513664	0.54986
	13	0.510601	0.546538
	14	0.507203	0.542879
	15	0.503445	0.538808
	16	0.499296	0.534357
	17	0.494735	0.529457
	18	0.489721	0.524075
	19	0.484237	0.518167
	20	0.478235	0.511752
	21	0.4717	0.504721
	22	0.464611	0.49712
	23	0.456931	0.488908
	24	0.448655	0.479953
	25	0.439746	0.470378
	26	0.430203	0.460141
	27	0.420024	0.449275
	28	0.409224	0.43776
	29	0.397798	0.425563
	30	0.385796	0.412756
	31	0.373287	0.399511
	32	0.360312	0.385759
	33	0.346972	0.371661
	34	0.333368	0.357426
	35	0.319664	0.343145
	36	0.305993	0.328842
	37	0.292523	0.314627
	38	0.279456	0.300853
	39	0.266986	0.287768
	40	0.255261	0.275432
	41	0.244378	0.263927
	42	0.234482	0.253417
	43	0.225629	0.243918
	44	0.217871	0.235503
	45	0.211198	0.22809
	46	0.20557	0.221744
	47	0.200866	0.21651
	48	0.196968	0.212056
	49	0.193742	0.20827
	50	0.191067	0.205041
	51	0.188895	0.202325
	52	0.186997	0.199905
	53	0.185346	0.197792
	54	0.183871	0.195826
	55	0.182392	0.193977
	56	0.180935	0.192182
	57	0.179462	0.190281
	58	0.177925	0.188367
	59	0.176319	0.186383
	60	0.174701	0.184312
	61	0.172878	0.182097
	62	0.171009	0.179845
	63	0.169053	0.177422
	64	0.166918	0.174868
	65	0.164719	0.17217
	66	0.162387	0.16926
	67	0.159712	0.164076
	68	0.154044	0.156163
	69	0.147061	0.148526
	70	0.139444	0.139808
	71	0.131518	0.130429
	72	0.123133	0.121534
	73	0.114691	0.111665
	74	0.106104	0.102018
	75	0.097458	0.0921102
	76	0.0888575	0.08257
	77	0.0804694	0.0749954
	78	0.074924	0.0700868
	79	0.070661	0.0654674
	80	0.0668321	0.0614789
	81	0.0634587	0.0581516
	82	0.0605181	0.0542345
	83	0.0576604	0.0511964
	84	0.0548837	0.0488105
	85	0.0521734	0.0460338
	86	0.0494641	0.0431939
	87	0.0468962	0.0406258
	88	0.0444722	0.0379879
	89	0.042161	0.0349744
	90	0.0398089	0.0325841
	91	0.0374785	0.0300121
	92	0.0354289	0.0278418
	93	0.0332129	0.0258466
	94	0.0310849	0.0231317
	95	0.0290919	0.0212152
	96	0.0271946	0.0193089
	97	0.0254653	0.0176365
	98	0.0235873	0.0159547
	99	0.0216065	0.0143152
	100	0.0200177	0.0126323
	101	0.0184257	0.011231
	102	0.0167925	0.0097628
	103	0.0155238	0.00850711
	104	0.0144319	0.00734279
	105	0.013312	0.00629385
	106	0.0121987	0.00530614
	107	0.0112084	0.00435318
	108	0.010434	0.00376158
	109	0.0100531	0.00316504
	110	0.00948277	0.00273148
	111	0.0088191	0.00247816
	112	0.00834784	0.00219849
	113	0.00785948	0.00197046
	114	0.00736858	0.00177912
	115	0.00698243	0.00163066
	116	0.00671845	0.00164577
	117	0.0068517	0.00161138
	118	0.00654976	0.0015322
	119	0.00617148	0.00147539
	120	0.00598753	0.00137839
	121	0.00616075	0.00132227
	122	0.00639777	0.0013084
	123	0.00629029	0.00127537
	124	0.00619249	0.00126957
	125	0.00673873	0.00134386
	126	0.00682439	0.00120404
	127	0.00624135	0.00118525
	128	0.00633605	0.00115073
	129	0.00625292	0.00123167
	130	0.00617609	0.0012451
	131	0.00578849	0.00118516
	132	0.00538899	0.00116189
	133	0.00524337	0.00114633
	134	0.00545645	0.00120686
	135	0.00467229	0.00116107
	136	0.00442683	0.00116168
	137	0.00454144	0.00115555
	138	0.00454147	0.00123616
	139	0.00451158	0.00113846
	140	0.00438914	0.00112535
	141	0.0048407	0.00112452
	142	0.00469925	0.00111671
	143	0.00456782	0.00110749
	144	0.00414517	0.00102806
	145	0.00430864	0.00101316
	146	0.00421211	0.000993239
	147	0.00405692	0.000940016
	148	0.00399514	0.000857219
	149	0.00386558	0.000870783
	150	0.00510533	0.000864118
	151	0.0046907	0.000902204
	152	0.00503515	0.00089306
	153	0.00503642	0.000883112
	154	0.00575997	0.00143578
	155	0.00592913	0.0014116
	156	0.00590041	0.00147976
	157	0.005791	0.00147293
	158	0.00564784	0.00146394
	159	0.00572842	0.00152601
	160	0.00474747	0.00157681
	161	0.00503037	0.00157643
	162	0.00483645	0.00156826
	163	0.00500289	0.00159514
	164	0.0048039	0.00111597
	165	0.00452963	0.00128407
	166	0.00489711	0.00120628
	167	0.00487562	0.00120464
	168	0.00474486	0.00119311
	169	0.0049054	0.00109845
	170	0.00453394	0.00103131
	171	0.00410077	0.000976434
	172	0.00380856	0.000977276
	173	0.0035865	0.00097162
	174	0.00299039	0.000877388
	175	0.0028605	0.000697495
	176	0.00258257	0.000698465
	177	0.00256348	0.000714284
	178	0.00256909	0.000704233
	179	0.00247215	0.000695392
	180	0.00259435	0.000673254
	181	0.00283614	0.000663391
	182	0.00279341	0.000646816
	183	0.0029543	0.000615075
	184	0.00298075	0.000611634
	185	0.00320145	0.000714078
	186	0.00325992	0.000793107
	187	0.00320847	0.000760391
	188	0.00322891	0.00076941
	189	0.00305915	0.000851126
	190	0.00293953	0.000858455
	191	0.00272101	0.000882448
	192	0.00273232	0.000907138
	193	0.00328844	0.000891664
	194	0.003145	0.000901213
	195	0.00289924	0.000806102
	196	0.00270652	0.000756207
	197	0.00269782	0.00073973
	198	0.00261233	0.000715719
	199	0.00248509	0.000606024
	200	0.0024345	0.000581876
	201	0.00232646	0.00052339
	202	0.00265368	0.00049656
	203	0.00183894	0.00048122
	204	0.00228406	0.000466235
	205	0.00221924	0.00040996
	206	0.00211003	0.000341609
	207	0.00210403	0.000339027
	208	0.00209979	0.000336466
	209	0.00207329	0.000343886
	210	0.00200585	0.000344729
	211	0.00210319	0.000364631
	212	0.00166752	0.00034735
	213	0.00160649	0.000365508
	214	0.00118863	0.000335471
	215	0.001161	0.000327103
	216	0.00115836	0.000319859
	217	0.00106121	0.000311939
	218	0.00101387	0.000298079
	219	0.000999038	0.000287787
	220	0.00145353	0.000317645
	221	0.00140162	0.000330279
	222	0.00149514	0.000325771
	223	0.00151443	0.00030295
	224	0.00156186	0.000329779
	225	0.00156551	0.000325646
	226	0.00157787	0.000346496
	227	0.00158292	0.000342936
	228	0.00177582	0.000758084
	229	0.0021782	0.000778773
	230	0.00176198	0.000765645
	231	0.00173537	0.000727274
	232	0.00164117	0.000729218
	233	0.00166955	0.000747711
	234	0.00165894	0.000736984
	235	0.00171025	0.000882113
	236	0.00185499	0.000862023
	237	0.00185312	0.000860827
	238	0.00163995	0.000445622
	239	0.00122902	0.000450563
	240	0.0011638	0.000417215
	241	0.00110549	0.000413428
	242	0.00108639	0.000583555
	243	0.00108855	0.000593641
	244	0.000993744	0.0006047
	245	0.000936979	0.000453908
	246	0.000752796	0.000446028
	247	0.00071897	0.000442963
	248	0.000714679	0.000563217
	249	0.000926879	0.000524469
	250	0.000882921	0.000529006
	251	0.000901468	0.000573571
	252	0.00102171	0.000404954
	253	0.00102957	0.000379195
	254	0.00106689	0.000343462
	255	0.00100919	0.000340034
	256	0.00101155	0.000367677
	257	0.00100357	0.000358128
	258	0.000995042	0.000225337
	259	0.000721761	0.000220174
	260	0.000709999	0.000202033
	261	0.000660513	0.000146267
	262	0.000501656	0.000151005
	263	0.000425787	0.000133431
	264	0.000344427	0.000123956
	265	0.000318223	0.000122079
	266	0.000294194	9.10325e-05
	267	0.000298559	0.000284335
	268	0.000365843	0.000397986
	269	0.000385306	0.000396663
	270	0.000373901	0.000394945
	271	0.000362172	0.000393625
	272	0.000336502	0.000363746
	273	0.000296955	0.000358501
	274	0.000289471	0.000355849
	275	0.00028305	0.000352572
	276	0.000269052	0.000348321
	277	0.000293759	0.000152941
	278	0.000175213	3.12418e-05
	279	0.000156968	2.92964e-05
	280	0.000264486	3.84168e-05
	281	0.000269272	4.79184e-05
	282	0.000286472	4.6898e-05
	283	0.000349976	4.49095e-05
	284	0.000349646	4.45659e-05
	285	0.000352268	4.44583e-05
	286	0.000394389	0.000138563
	287	0.00133249	0.000138355
	288	0.00139961	0.000140178
	289	0.00138268	0.000139736
	290	0.00127674	0.000131143
	291	0.00127115	0.00012158
	292	0.0012532	0.000122397
	293	0.00118515	0.000124628
	294	0.00118732	0.000125278
	295	0.00118648	0.000123527
	296	0.00113925	2.56364e-05
	297	0.000159275	4.85931e-05
	298	0.000103182	4.76467e-05
	299	0.000123631	8.0095e-05
	300	0.00147334	0.000802961
	301	0.00160875	0.000805545
	302	0.00161221	0.000806934
	303	0.00161153	0.000806617
	304	0.0016099	0.000805358
	305	0.00160779	0.000804494
	306	0.0016075	0.000804044
	307	0.00157432	0.000778505
	308	0.00156174	0.000777661
	309	0.00153583	0.000744997
	310	0.000180339	2.00809e-05
	311	4.95955e-05	2.99614e-05
	312	0.000140778	4.14805e-05
	313	0.000137838	3.91154e-05
	314	0.00014303	3.98953e-05
	315	0.000143921	4.00553e-05
	316	0.000142269	3.97151e-05
	317	0.00014326	3.93281e-05
	318	0.000195078	4.71399e-05
	319	0.00026558	6.15586e-05
	320	0.000274677	6.14711e-05
	321	0.000278963	7.755e-05
	322	0.000223751	6.35194e-05
	323	0.000222741	6.37035e-05
	324	0.000260476	0.000206661
	325	0.000271487	0.000206169
	326	0.000273317	0.000205782
	327	0.000274679	0.000205008
	328	0.000224482	0.000196937
	329	0.000165105	0.000197367
	330	0.000168084	0.000207571
	331	0.00017938	0.000292729
	332	0.000707426	0.00183379
	333	0.00091041	0.0025181
	334	0.00193086	0.00238104
	335	0.00204908	0.00239863
	336	0.00212275	0.0024036
	337	0.00214144	0.00240671
	338	0.00214803	0.00242779
	339	0.0021527	0.00241334
	340	0.00214303	0.00240835
	341	0.0021278	0.00229355
	342	0.00156093	0.000752937
	343	0.00135975	6.9618e-05
	344	0.000297483	6.40179e-05
	345	0.000167014	4.85962e-05
	346	9.14368e-05	4.41618e-05
	347	7.07664e-05	4.29031e-05
	348	7.2161e-05	2.5263e-05
	349	5.64741e-05	2.48478e-05
	350	5.40016e-05	2.46243e-05
	351	6.06593e-05	2.41175e-05
	352	5.54254e-05	2.29769e-05
	353	5.34543e-05	2.14092e-05
	354	5.24078e-05	2.03745e-05
	355	5.11497e-05	1.83481e-05
	356	5.30953e-05	1.78091e-05
	357	5.9843e-05	1.83631e-05
	358	0.000139011	1.58321e-05
	359	0.000314883	0.00164213
	360	0.000454528	0.00165199
	361	0.000454353	0.00165217
	362	0.000454586	0.00165205
	363	0.000453703	0.00165348
	364	0.000450476	0.00165308
	365	0.00044972	0.0016534
	366	0.000447344	0.00165348
	367	0.000439912	0.00165138
	368	0.000350051	0.00165098
	369	0.000173876	2.42385e-05
	370	6.32005e-05	9.67414e-05
	371	0.000346333	0.000108804
	372	0.000429155	0.000110411
	373	0.00047499	0.000115212
	374	0.000480154	0.000118285
	375	0.000481914	0.000119649
	376	0.000484226	0.000120697
	377	0.000484931	0.000120668
	378	0.000484323	0.000120226
	379	0.000487388	0.000121522
	380	0.000462931	3.44022e-05
	381	0.000172087	3.33191e-05
	382	0.000123444	3.43814e-05
	383	8.15374e-05	3.361e-05
	384	9.40407e-05	0.000138371
	385	0.000105701	0.000137983
	386	0.000105488	0.000143006
	387	0.000118512	0.00016646
	388	0.000122068	0.000166938
	389	0.000121109	0.000167159
	390	0.000118123	0.000168116
	391	0.000169673	0.000193374
	392	0.00109097	0.000357576
	393	0.00118495	0.0003546
	394	0.00120088	0.000246559
	395	0.00120606	0.0002516
	396	0.00121292	0.000245403
	397	0.00123855	0.000233518
	398	0.00126274	0.000232997
	399	0.00126205	0.000234459
	400	0.00206071	0.000266131
	401	0.00204356	0.000230281
	402	0.00108977	6.36363e-05
	403	0.000994075	6.14399e-05
	404	0.000960961	6.36875e-05
	405	0.000946487	5.76897e-05
	406	0.000937934	5.81752e-05
	407	0.000899214	4.73283e-05
	408	0.000872176	4.70248e-05
	409	0.000869661	4.50306e-05
	410	6.97925e-05	1.71745e-05
	411	6.49588e-05	9.19632e-05
	412	0.000831698	0.000139734
	413	0.000916282	0.000162372
	414	0.000922002	0.000160306
	415	0.000918432	0.000160154
	416	0.000918146	0.000160297
	417	0.000917838	0.000159437
	418	0.00091821	0.000160229
	419	0.000918817	0.000159802
	420	0.000918838	0.000154608
	421	0.000882125	7.90586e-05
	422	0.000113604	3.10506e-05
	423	2.68491e-05	1.15886e-05
	424	7.0131e-05	2.09109e-05
	425	0.000110687	4.22434e-05
	426	0.000156764	5.79438e-05
	427	0.000197912	5.83449e-05
	428	0.000200941	5.7865e-05
	429	0.000214206	6.16332e-05
	430	0.000215658	6.18317e-05
	431	0.000216907	6.36792e-05
	432	0.000235232	7.29043e-05
	433	0.000244343	7.01478e-05
	434	0.000205099	6.54713e-05
	435	0.000165295	4.37726e-05
	436	0.000120633	3.04157e-05
	437	0.000571829	0.00147223
	438	0.00138628	0.00151854
	439	0.00144526	0.00152156
	440	0.001448	0.00152176
	441	0.00144732	0.0015204
	442	0.00143129	0.00151217
	443	0.00142678	0.00151203
	444	0.00141641	0.00150725
	445	0.00142014	0.00150741
	446	0.00141858	0.00150449
	447	0.000926189	6.22349e-05
	448	0.000107755	1.58111e-05
	449	3.70284e-05	8.35852e-06
	450	3.34712e-05	7.89578e-06
	451	3.22221e-05	7.28858e-06
	452	2.89782e-05	6.17899e-06
	453	2.43095e-05	7.77952e-06
	454	2.73704e-05	7.82685e-06
	455	2.31422e-05	9.47086e-06
	456	3.52406e-05	9.75441e-06
	457	5.26509e-05	9.68774e-06
	458	6.22937e-05	2.37044e-05
	459	6.99558e-05	2.70586e-05
	460	8.00114e-05	2.73397e-05
	461	8.88866e-05	2.91923e-05
	462	9.00379e-05	2.94262e-05
	463	9.02503e-05	2.70935e-05
	464	0.000294104	5.42392e-05
	465	0.000380161	6.0566e-05
	466	0.000378836	6.56229e-05
	467	0.000386592	6.93752e-05
	468	0.000388377	5.55602e-05
	469	0.000379391	5.26667e-05
	470	0.000372701	5.29496e-05
	471	0.000364997	5.20641e-05
	472	0.00068022	0.000182543
	473	0.000972235	0.000187652
	474	0.00077314	0.00016256
	475	0.000693675	0.000156889
	476	0.000684317	0.000151795
	477	0.000658823	0.000148798
	478	0.000646992	0.000148614
	479	0.000646288	0.000150012
	480	0.000645443	0.00015005
	481	0.000646071	0.000153091
	482	0.000362016	2.45426e-05
	483	8.63272e-05	2.02464e-05
	484	7.89074e-05	1.87446e-05
	485	7.49499e-05	1.62527e-05
	486	9.45717e-05	2.32275e-05
	487	9.72274e-05	2.24371e-05
	488	9.72019e-05	2.23024e-05
	489	9.85688e-05	2.16478e-05
	490	9.47993e-05	2.08806e-05
	491	9.25971e-05	1.67138e-05
	492	5.99995e-05	1.44941e-05
	493	4.29831e-05	1.37354e-05
	494	4.19912e-05	1.29298e-05
	495	3.85772e-05	1.29779e-05
	496	1.78736e-05	1.32368e-05
	497	2.73092e-05	2.15208e-05
	498	2.7506e-05	2.12084e-05
	499	2.68631e-05	2.02516e-05
	500	3.48762e-05	2.10249e-05
	501	4.24971e-05	3.11777e-05
	502	0.000170474	4.01491e-05
	503	0.000173739	4.41182e-05
	504	0.000176801	4.41353e-05
	505	0.000176529	4.41782e-05
	506	0.00017625	4.88876e-05
	507	0.0001729	4.05635e-05
	508	0.000173616	4.11692e-05
	509	0.000173121	4.124e-05
	510	0.000167492	4.13743e-05
	511	0.000161049	3.14238e-05
	512	4.00372e-05	3.19638e-05
	513	0.000153734	0.000489524
	514	0.000205816	0.000490532
	515	0.000207653	0.000493162
	516	0.000233956	0.000489083
	517	0.000226793	0.000489679
	518	0.000226253	0.000489019
	519	0.000226481	0.000488442
	520	0.000227621	0.000498911
	521	0.000233415	0.000498944
	522	0.000229335	0.000490415
	523	0.000114257	2.86233e-05
	524	5.92163e-05	2.75069e-05
	525	5.77918e-05	2.50687e-05
	526	3.07881e-05	1.7193e-05
	527	3.76033e-05	3.17222e-05
	528	0.000102692	3.72516e-05
	529	0.000113153	3.77034e-05
	530	0.000124298	2.65235e-05
	531	0.000120091	2.67222e-05
	532	0.000118648	2.87908e-05
	533	0.000127628	4.29798e-05
	534	0.00013933	4.61762e-05
	535	0.000140847	5.47476e-05
	536	0.000142625	5.45818e-05
	537	0.000133504	3.95539e-05
	538	6.773e-05	3.42811e-05
	539	5.59203e-05	3.3916e-05
	540	4.04847e-05	3.37863e-05
	541	3.79648e-05	3.50403e-05
	542	4.68058e-05	5.53089e-05
	543	4.00247e-05	4.11391e-05
	544	3.93924e-05	4.55573e-05
	545	4.83149e-05	4.01978e-05
	546	0.00010351	6.65718e-05
	547	0.000258953	0.00025903
	548	0.000319973	0.000276688
	549	0.000327107	0.000277563
	550	0.000327413	0.000277532
	551	0.000327284	0.000275893
	552	0.000317036	0.000253106
	553	0.00031342	0.000253175
	554	0.000301508	0.00024554
	555	0.000290072	0.000242052
	556	0.000232922	0.000215577
	557	7.72527e-05	2.2977e-05
	558	1.66016e-05	5.00706e-06
	559	9.84683e-06	4.1264e-06
	560	9.49771e-06	4.2954e-06
	561	9.22802e-06	4.32991e-06
	562	9.68043e-06	3.81007e-06
	563	8.76979e-06	3.91257e-06
	564	8.97179e-06	3.87785e-06
	565	9.85145e-06	4.63513e-06
	566	1.06462e-05	4.67027e-06
	567	1.14401e-05	4.70024e-06
	568	1.14454e-05	1.31858e-05
	569	1.16599e-05	1.30792e-05
	570	1.14243e-05	1.29751e-05
	571	1.5808e-05	1.52721e-05
	572	3.70026e-05	1.57385e-05
	573	0.000772095	0.000115205
	574	0.000947018	0.00012958
	575	0.000954233	0.000130142
	576	0.00095592	0.000130394
	577	0.000959284	0.000130962
	578	0.000960909	0.000124364
	579	0.000962972	0.000125013
	580	0.000963906	0.000126034
	581	0.00095985	0.000124411
	582	0.000938279	0.000124367
	583	0.000203346	2.47535e-05
	584	2.93479e-05	1.20874e-05
	585	2.20227e-05	1.14126e-05
	586	2.04053e-05	1.17734e-05
	587	1.82896e-05	1.11209e-05
	588	1.68917e-05	1.06813e-05
	589	1.41665e-05	1.01689e-05
	590	1.33039e-05	9.11302e-06
	591	1.28915e-05	8.40712e-06
	592	1.29396e-05	7.97038e-06
	593	1.28584e-05	7.97794e-06
	594	1.44398e-05	7.67741e-06
	595	1.62857e-05	7.24965e-06
	596	1.68975e-05	6.76116e-06
	597	4.41053e-05	1.54216e-05
	598	4.34006e-05	1.41355e-05
	599	4.33614e-05	1.42134e-05
	600	4.313e-05	1.44809e-05
	601	4.36893e-05	2.27097e-05
	602	5.44081e-05	2.43006e-05
	603	5.49464e-05	2.41733e-05
	604	5.6929e-05	3.18422e-05
	605	5.56633e-05	3.18194e-05
	606	5.50362e-05	3.92427e-05
	607	2.64965e-05	4.89826e-05
	608	6.25503e-05	4.98612e-05
	609	7.4504e-05	5.77672e-05
	610	0.00010138	6.75401e-05
	611	0.000107661	5.95271e-05
	612	9.72323e-05	5.78373e-05
	613	9.69439e-05	5.79397e-05
	614	9.31656e-05	5.57392e-05
	615	9.50651e-05	5.61702e-05
	616	0.000149114	6.1745e-05
	617	0.00017129	4.33527e-05
	618	0.000135066	4.22233e-05
	619	0.000122997	3.41419e-05
	620	9.62369e-05	2.40555e-05
	621	8.95141e-05	2.41088e-05
	622	9.04702e-05	2.44653e-05
	623	8.98151e-05	2.4495e-05
	624	8.87907e-05	1.78054e-05
	625	8.55722e-05	1.71739e-05
	626	3.77314e-05	5.86987e-06
	627	1.65006e-05	6.04666e-06
	628	1.63936e-05	1.41618e-05
	629	1.68105e-05	1.44317e-05
	630	2.00808e-05	1.48777e-05
	631	2.16571e-05	2.31536e-05
	632	2.06619e-05	2.29803e-05
	633	2.64944e-05	3.16121e-05
	634	5.45828e-05	3.94748e-05
	635	5.64171e-05	4.51592e-05
	636	5.46604e-05	4.34204e-05
	637	5.41432e-05	4.51861e-05
	638	5.88164e-05	3.98964e-05
	639	6.93123e-05	4.56981e-05
	640	6.91923e-05	4.53713e-05
	641	6.76887e-05	3.67831e-05
	642	6.68717e-05	3.66457e-05
	643	6.14952e-05	2.78548e-05
	644	4.06954e-05	3.06737e-05
	645	4.82212e-05	3.37339e-05
	646	4.29413e-05	3.34728e-05
	647	4.31112e-05	3.16899e-05
	648	3.8481e-05	2.89625e-05
	649	2.82381e-05	2.29379e-05
	650	3.00149e-05	3.48512e-05
	651	3.21939e-05	3.51942e-05
	652	3.23535e-05	3.52128e-05
	653	3.37121e-05	3.64094e-05
	654	4.59766e-05	2.55122e-05
	655	3.65315e-05	1.66727e-05
	656	3.65437e-05	1.71245e-05
	657	3.60645e-05	1.69479e-05
	658	3.68312e-05	1.70773e-05
	659	3.61487e-05	1.7276e-05
	660	3.13232e-05	5.23338e-06
	661	2.93941e-05	5.07857e-06
	662	2.9446e-05	1.32504e-05
	663	3.25695e-05	2.50164e-05
	664	2.92839e-05	2.53308e-05
	665	3.06412e-05	2.57081e-05
	666	3.07019e-05	2.54758e-05
	667	3.06439e-05	2.55341e-05
	668	2.98489e-05	2.61015e-05
	669	3.06898e-05	2.61514e-05
	670	3.09846e-05	2.71602e-05
	671	3.26324e-05	3.55635e-05
	672	3.60882e-05	3.54318e-05
	673	3.17836e-05	2.30693e-05
	674	1.60246e-05	2.31846e-05
	675	1.56169e-05	2.2948e-05
	676	3.56124e-05	2.36091e-05
	677	3.52587e-05	2.3909e-05
	678	3.53096e-05	2.32034e-05
	679	3.45711e-05	2.34444e-05
	680	3.47797e-05	3.1328e-05
	681	3.32074e-05	2.31812e-05
	682	2.98663e-05	2.30046e-05
	683	2.96639e-05	3.08773e-05
	684	4.25931e-05	5.33287e-05
	685	5.2805e-05	5.38879e-05
	686	3.3068e-05	6.10801e-05
	687	3.29969e-05	6.07313e-05
	688	3.27284e-05	6.12462e-05
	689	3.24895e-05	6.88415e-05
	690	3.38338e-05	6.05299e-05
	691	3.35463e-05	6.02582e-05
	692	3.39767e-05	5.33672e-05
	693	3.36523e-05	4.52261e-05
	694	2.20811e-05	2.29874e-05
	695	1.22542e-05	2.38644e-05
	696	1.31486e-05	1.63319e-05
	697	1.39176e-05	1.63737e-05
	698	1.84297e-05	2.48575e-05
	699	2.13261e-05	2.47485e-05
	700	1.92109e-05	3.20595e-05
	701	4.07078e-05	4.68892e-05
	702	4.43247e-05	4.72068e-05
	703	4.43953e-05	4.7001e-05
	704	4.23656e-05	4.65117e-05
	705	4.08379e-05	4.51867e-05
	706	3.93971e-05	4.50597e-05
	707	3.87107e-05	4.57313e-05
	708	3.42618e-05	3.68287e-05
	709	3.14217e-05	2.92817e-05
	710	3.14557e-05	2.16806e-05
	711	1.00749e-05	1.46929e-05
	712	6.42536e-06	1.36967e-05
	713	8.8468e-06	1.44186e-05
	714	1.3328e-05	1.44622e-05
	715	1.45904e-05	1.43234e-05
	716	1.53554e-05	2.24502e-05
	717	1.83115e-05	2.94555e-05
	718	1.92429e-05	3.71024e-05
	719	1.91116e-05	3.69638e-05
	720	1.97456e-05	4.57338e-05
	721	2.11191e-05	3.77316e-05
	722	2.07399e-05	3.75961e-05
	723	1.84723e-05	3.70092e-05
	724	1.40722e-05	3.68804e-05
	725	1.30562e-05	3.69944e-05
	726	1.2236e-05	2.90823e-05
	727	8.68731e-06	2.95633e-05
	728	7.76821e-06	2.96294e-05
	729	7.88998e-06	2.95842e-05
	730	7.74468e-06	2.10011e-05
	731	7.3747e-06	2.12602e-05
	732	1.2713e-05	2.23567e-05
	733	1.24571e-05	2.24003e-05
	734	1.26039e-05	2.86274e-05
	735	1.23576e-05	2.89614e-05
	736	1.22503e-05	2.85197e-05
	737	1.21943e-05	2.08908e-05
	738	1.19074e-05	1.30413e-05
	739	1.25516e-05	1.2811e-05
	740	1.2471e-05	1.25798e-05
	741	1.20594e-05	1.28308e-05
	742	1.0619e-05	1.42407e-05
	743	1.2408e-05	1.40468e-05
	744	1.24499e-05	7.72213e-06
	745	1.25914e-05	7.53683e-06
	746	1.33522e-05	7.44024e-06
	747	1.38596e-05	6.75095e-06
	748	1.4286e-05	6.60188e-06
	749	1.42187e-05	6.87659e-06
	750	1.39547e-05	6.93942e-06
	751	1.32597e-05	6.54031e-06
	752	9.31836e-06	3.87684e-06
	753	7.9938e-06	3.92223e-06
	754	8.01541e-06	5.57798e-06
	755	8.18191e-06	5.28497e-06
	756	7.59666e-06	5.20241e-06
	757	7.93998e-06	5.5197e-06
	758	9.57658e-06	6.33114e-06
	759	2.89502e-05	1.41076e-05
	760	3.11023e-05	1.39219e-05
	761	3.05461e-05	2.19364e-05
	762	2.99997e-05	2.26962e-05
	763	2.93223e-05	2.29618e-05
	764	2.89984e-05	2.14272e-05
	765	2.85877e-05	2.14685e-05
	766	2.85843e-05	2.16019e-05
	767	2.76777e-05	2.14674e-05
	768	2.56878e-05	2.11734e-05
	769	7.05928e-06	1.3015e-05
	770	4.90799e-06	1.33514e-05
	771	4.91339e-06	1.36898e-05
	772	5.07981e-06	1.31545e-05
	773	5.25883e-06	1.32072e-05
	774	5.20227e-06	1.32392e-05
	775	7.80584e-06	1.40164e-05
	776	8.17184e-06	1.4065e-05
	777	8.68476e-06	1.41776e-05
	778	1.00671e-05	1.37155e-05
	779	9.1452e-06	1.39508e-05
	780	1.12395e-05	1.40766e-05
	781	1.13525e-05	1.40211e-05
	782	1.13116e-05	1.38508e-05
	783	1.10726e-05	1.35903e-05
	784	1.11594e-05	1.36314e-05
	785	8.67761e-06	1.29889e-05
	786	8.28355e-06	1.304e-05
	787	7.94267e-06	1.44546e-05
	788	6.87729e-06	1.47617e-05
	789	6.24638e-06	1.4783e-05
	790	3.80675e-06	1.42865e-05
	791	4.14993e-06	6.04776e-06
	792	4.06538e-06	7.13762e-06
	793	4.12147e-06	7.11039e-06
	794	4.1558e-06	7.07357e-06
	795	4.19226e-06	6.90391e-06
	796	4.13805e-06	1.47229e-05
	797	7.6048e-06	1.33445e-05
	798	7.18717e-06	1.32847e-05
	799	7.17632e-06	1.31397e-05
	800	7.0406e-06	1.32758e-05
	801	6.50458e-06	1.31543e-05
	802	6.52156e-06	1.21167e-05
	803	6.46813e-06	1.23605e-05
	804	6.28944e-06	1.23603e-05
	805	6.09105e-06	1.24934e-05
	806	6.27104e-06	4.79199e-06
	807	2.87521e-06	5.01316e-06
	808	3.04271e-06	5.0432e-06
	809	3.25759e-06	4.95878e-06
	810	3.22592e-06	4.89627e-06
	811	3.22466e-06	1.33738e-05
	812	6.45591e-06	2.21684e-05
	813	6.56446e-06	2.21672e-05
	814	6.58438e-06	2.20954e-05
	815	6.82046e-06	2.20784e-05
	816	6.73182e-06	2.18546e-05
	817	7.36159e-06	2.46904e-05
	818	7.68653e-06	2.4585e-05
	819	7.41912e-06	2.4718e-05
	820	7.51322e-06	2.45395e-05
	821	7.53246e-06	1.60769e-05
	822	4.20612e-06	7.16532e-06
	823	4.0986e-06	6.91793e-06
	824	4.25954e-06	6.87136e-06
	825	4.26194e-06	6.70198e-06
	826	4.20732e-06	6.5736e-06
	827	3.54576e-06	3.1567e-06
	828	3.02429e-06	3.10171e-06
	829	3.1344e-06	2.97393e-06
	830	3.14746e-06	3.09682e-06
	831	3.11381e-06	3.11244e-06
	832	3.05191e-06	3.20846e-06
	833	3.00461e-06	3.14592e-06
	834	2.82944e-06	3.21233e-06
	835	2.60718e-06	3.25768e-06
	836	2.48112e-06	3.30899e-06
	837	2.19891e-06	3.68897e-06
	838	2.21307e-06	3.87132e-06
	839	2.191e-06	4.33458e-06
	840	2.3185e-06	4.5552e-06
	841	2.42238e-06	4.48107e-06
	842	2.49311e-06	4.40535e-06
	843	2.45798e-06	4.73429e-06
	844	2.44913e-06	5.04767e-06
	845	2.44695e-06	5.20953e-06
	846	2.33674e-06	5.17441e-06
	847	2.43618e-06	4.91525e-06
	848	2.5675e-06	4.64109e-06
	849	2.51345e-06	4.20014e-06
	850	2.31928e-06	3.79987e-06
	851	2.19483e-06	3.7701e-06
	852	2.37075e-06	3.80564e-06
	853	2.74846e-06	3.50698e-06
	854	2.74257e-06	3.16523e-06
	855	2.99083e-06	3.07378e-06
	856	3.04915e-06	3.0312e-06
	857	2.97753e-06	3.14123e-06
	858	2.86954e-06	3.12687e-06
	859	2.89677e-06	3.24954e-06
	860	2.91901e-06	3.47751e-06
	861	3.1394e-06	3.51443e-06
	862	2.87796e-06	3.72471e-06
	863	2.49952e-06	3.73545e-06
	864	2.81068e-06	3.63626e-06
	865	2.497e-06	3.80413e-06
	866	2.47815e-06	3.86697e-06
	867	2.37595e-06	3.7212e-06
	868	2.32118e-06	3.738e-06
	869	2.3435e-06	3.68248e-06
	870	2.28881e-06	3.50921e-06
	871	2.04734e-06	3.62266e-06
	872	2.0505e-06	3.42147e-06
	873	2.07209e-06	3.40148e-06
	874	1.7773e-06	3.62772e-06
	875	1.78068e-06	3.45188e-06
	876	1.73579e-06	3.51995e-06
	877	1.75662e-06	3.51854e-06
	878	1.73726e-06	3.54729e-06
	879	1.68544e-06	3.45464e-06
	880	1.74631e-06	3.4827e-06
	881	1.7184e-06	3.38244e-06
	882	1.70861e-06	3.35158e-06
	883	1.68303e-06	3.51384e-06
	884	1.67787e-06	3.39815e-06
	885	1.66013e-06	3.45924e-06
	886	1.65732e-06	3.43475e-06
	887	1.63878e-06	3.45368e-06
	888	1.6873e-06	3.59133e-06
	889	1.7112e-06	3.64552e-06
	890	1.64796e-06	3.81443e-06
	891	1.65423e-06	3.95613e-06
	892	1.64097e-06	3.97808e-06
	893	1.61231e-06	3.88546e-06
	894	1.61361e-06	3.88063e-06
	895	1.60532e-06	3.82496e-06
	896	1.65781e-06	3.73578e-06
	897	1.68262e-06	3.77327e-06
	898	1.611e-06	3.7327e-06
	899	1.54782e-06	3.70165e-06
	900	1.53047e-06	3.47586e-06
	901	1.53848e-06	3.29968e-06
	902	1.5593e-06	3.3416e-06
	903	1.58433e-06	3.19457e-06
	904	1.52747e-06	3.16249e-06
	905	1.52698e-06	3.10003e-06
	906	1.46106e-06	3.16483e-06
	907	1.41177e-06	3.12543e-06
	908	1.4025e-06	3.00109e-06
	909	1.40614e-06	3.00857e-06
	910	1.39644e-06	3.00301e-06
	911	1.40206e-06	3.06388e-06
	912	1.37232e-06	3.05145e-06
	913	1.33578e-06	3.2171e-06
	914	1.37946e-06	3.21045e-06
	915	1.37121e-06	3.2529e-06
	916	1.36205e-06	3.28115e-06
	917	1.36413e-06	3.25124e-06
	918	1.36534e-06	3.19501e-06
	919	1.36129e-06	3.1709e-06
	920	1.37105e-06	3.17536e-06
	921	1.34308e-06	3.20021e-06
	922	1.32925e-06	3.13905e-06
	923	1.34615e-06	3.01879e-06
	924	1.30031e-06	3.01509e-06
	925	1.30071e-06	2.97537e-06
	926	1.301e-06	2.9356e-06
	927	1.29729e-06	2.95307e-06
	928	1.32724e-06	2.98329e-06
	929	1.31713e-06	3.04214e-06
	930	1.31452e-06	3.11629e-06
	931	1.30314e-06	3.09097e-06
	932	1.2979e-06	3.07177e-06
	933	1.2802e-06	3.10321e-06
	934	1.28359e-06	3.14682e-06
	935	1.28122e-06	3.11005e-06
	936	1.28509e-06	3.13833e-06
	937	1.28294e-06	3.1262e-06
	938	1.24942e-06	3.17424e-06
	939	1.25409e-06	3.1822e-06
	940	1.24583e-06	3.14896e-06
	941	1.24952e-06	3.16005e-06
	942	1.25781e-06	3.22575e-06
	943	1.25882e-06	3.18734e-06
	944	1.25444e-06	3.15952e-06
	945	1.25355e-06	3.17238e-06
	946	1.24943e-06	3.14654e-06
	947	1.24182e-06	3.1761e-06
	948	1.24427e-06	3.14692e-06
	949	1.23441e-06	3.09165e-06
	950	1.225e-06	3.09703e-06
	951	1.2195e-06	3.06418e-06
	952	1.21621e-06	2.98584e-06
	953	1.22713e-06	2.97934e-06
	954	1.23271e-06	2.99912e-06
	955	1.21949e-06	2.99964e-06
	956	1.21922e-06	3.04071e-06
	957	1.22396e-06	3.04855e-06
	958	1.22909e-06	3.03596e-06
	959	1.23647e-06	3.01549e-06
	960	1.24414e-06	3.0295e-06
	961	1.25315e-06	3.02295e-06
	962	1.24947e-06	3.06124e-06
	963	1.24196e-06	3.06683e-06
	964	1.23387e-06	3.05301e-06
	965	1.23757e-06	3.1026e-06
	966	1.22698e-06	3.06172e-06
	967	1.22223e-06	3.04904e-06
	968	1.22257e-06	3.08005e-06
	969	1.21648e-06	3.08127e-06
	970	1.22604e-06	3.062e-06
	971	1.22072e-06	3.06336e-06
	972	1.22519e-06	3.05876e-06
	973	1.22455e-06	3.05167e-06
	974	1.22069e-06	3.05399e-06
	975	1.22453e-06	3.10005e-06
	976	1.23698e-06	3.11213e-06
	977	1.24341e-06	3.15916e-06
	978	1.24075e-06	3.12802e-06
	979	1.24034e-06	3.13537e-06
	980	1.22003e-06	3.18321e-06
	981	1.21629e-06	3.2501e-06
	982	1.22371e-06	3.2949e-06
	983	1.21554e-06	3.32002e-06
	984	1.21798e-06	3.31188e-06
	985	1.2203e-06	3.30686e-06
	986	1.22684e-06	3.37816e-06
	987	1.23364e-06	3.36069e-06
	988	1.23128e-06	3.35181e-06
	989	1.23803e-06	3.32666e-06
	990	1.26288e-06	3.25036e-06
	991	1.26255e-06	3.21671e-06
	992	1.24575e-06	3.18289e-06
	993	1.23638e-06	3.13309e-06
	994	1.24366e-06	3.10284e-06
	995	1.25255e-06	3.01151e-06
	996	1.24238e-06	2.92686e-06
	997	1.23116e-06	2.87492e-06
	998	1.23644e-06	2.86754e-06
	999	1.23526e-06	2.92329e-06

## Sheet: Fig. 2f
		Test
			fit	reference
			0.805267	0.807334
			0.817407	0.816849
			1.03945	1.04037
			1.00133	1.00074
			-0.000120269	-0.000134558
			1.03173	1.03231
			-0.000123888	-0.000137846
			0.97469	0.973665
			1.00233	1.00225
			-0.000130705	-0.000144282
			1.0009	1.00022
			-0.000158154	-0.000184104
			1.0369	1.03794
			0.987717	0.980797
			-0.000128396	-0.000142069
			1.02208	1.02212
			-0.000129513	-0.000143136
			1.00218	1.00177
			-0.000156076	-0.000182322
			-0.000157873	-0.00018386
		Train
			fit	reference
			0.000989505	0
			0.288491	0.291489
			0.581985	0.582978
			0.938572	0.937637
			1.02278	1.02319
			1.03181	1.0326
			1.04016	1.04138
			-0.000146508	-0.000174738
			-0.000114665	-0.000129698
			0.580981	0.580122
			0.81687	0.815286
			0.93828	0.936769
			1.02268	1.02285
			1.03682	1.03768
			1.04009	1.04115
			-0.000150144	-0.000177488
			-6.71607e-05	-8.29256e-05
			0.815413	0.813651
			0.937464	0.935852
			1.00176	1.00126
			1.02238	1.02249
			1.03147	1.03201
			1.0366	1.03741
			1.03988	1.04089
			-0.000152703	-0.000179524
			-7.51353e-05	-8.9846e-05
			-1.13523e-05	-2.6305e-05
			0.936644	0.93493
			1.03122	1.0317
			1.03637	1.03713
			1.03967	1.04063
			-0.00015463	-0.000181107
			-0.000126494	-0.000140271
			-7.9944e-05	-9.42628e-05
			-2.22289e-05	-3.67105e-05
			0.324655	0.324156
			1.02177	1.02175
			1.03096	1.03138
			1.03614	1.03685
			-8.3165e-05	-9.72986e-05
			-2.88951e-05	-4.33333e-05
			0.207435	0.208922
			1.03072	1.0311
			1.03592	1.03659
			1.03925	1.04013
			-0.00015694	-0.000183058
			-8.49703e-05	-9.90235e-05
			-3.25176e-05	-4.68734e-05
			0.152906	0.153773
			0.738951	0.742015
			0.922818	0.921574
			0.987525	0.987058
			1.01747	1.01828
			1.03912	1.04
			-0.000157491	-0.000183531
			-0.000130219	-0.000143813
			-8.60831e-05	-0.000100094
			-3.46601e-05	-4.89409e-05
			0.1216	0.121777
			0.699423	0.702254
			0.896408	0.895067
			0.963585	0.962281
			0.99517	0.995768
			1.012	1.01374
			-8.68392e-05	-0.000100825
			-3.60637e-05	-5.03043e-05
			0.101099	0.100706
			0.672274	0.674666
			0.879869	0.878183
			0.949116	0.947604
			0.983064	0.982805
			1.00102	1.00215
			-0.000131061	-0.000144626
			-8.73869e-05	-0.000101356
			-3.70572e-05	-5.12731e-05
			0.0865812	0.0857293
			0.652277	0.654209
			0.868271	0.866235
			0.939364	0.937597
			0.993751	0.994317

## Sheet: Fig. 2g
		Weights
			fit	reference
			1.01179	1
			1.42976	1.4
			1.04041	1
			0.876428	1
			-0.808534	-0.9
			0.999928	1
			-1.04671	-1
			1.93667	2
		Bias
			fit	reference
			0.000117408	0
			-4.52406e-05	0
			-0.0687575	0
			-0.0383892	0
			0.0462359	0
			0.0367395	0
			0.000992595	0

## Sheet: Fig. 3b
			Before
				Real	Imaginary
				0.625605	1.02402
				0.625605	-1.02402
				0.693345	0.896984
				0.693345	-0.896984
				-1.14595	0
				-1.10042	0.211848
				-1.10042	-0.211848
				0.561637	0.938159
				0.561637	-0.938159
				-0.311827	1.00819
				-0.311827	-1.00819
				1.03602	0.17171
				1.03602	-0.17171
				-0.515192	0.852405
				-0.515192	-0.852405
				0.347089	0.954616
				0.347089	-0.954616
				0.111711	0.977745
				0.111711	-0.977745
				-0.763025	0.645646
				-0.763025	-0.645646
				0.776215	0.553044
				0.776215	-0.553044
				-0.803428	0.54322
				-0.803428	-0.54322
				-0.165187	0.919868
				-0.165187	-0.919868
				-0.923466	0.226698
				-0.923466	-0.226698
				-0.65948	0.622846
				-0.65948	-0.622846
				0.632802	0.615734
				0.632802	-0.615734
				0.277248	0.841225
				0.277248	-0.841225
				0.830449	0.262366
				0.830449	-0.262366
				0.850382	0
				-0.466011	0.702386
				-0.466011	-0.702386
				-0.769566	0.383594
				-0.769566	-0.383594
				-0.0815928	0.815045
				-0.0815928	-0.815045
				0.792841	0
				0.387075	0.635919
				0.387075	-0.635919
				0.66247	0.265431
				0.66247	-0.265431
				0.272577	0.691356
				0.272577	-0.691356
				-0.777603	0
				-0.740656	0.143205
				-0.740656	-0.143205
				0.684243	0
				0.65701	0.158227
				0.65701	-0.158227
				0.103518	0.684586
				0.103518	-0.684586
				0.00341293	0.688585
				0.00341293	-0.688585
				-0.132509	0.655895
				-0.132509	-0.655895
				0.48776	0.314474
				0.48776	-0.314474
				-0.526899	0.340893
				-0.526899	-0.340893
				0.456162	0
				0.393034	0.403072
				0.393034	-0.403072
				-0.244005	0.539511
				-0.244005	-0.539511
				-0.396976	0.411401
				-0.396976	-0.411401
				-0.564334	0.0302764
				-0.564334	-0.0302764
				0.436023	0.261104
				0.436023	-0.261104
				-0.0922929	0.449973
				-0.0922929	-0.449973
				0.143798	0.434376
				0.143798	-0.434376
				-0.264246	0.341536
				-0.264246	-0.341536
				-0.369576	0.201989
				-0.369576	-0.201989
				-0.384304	0
				0.231013	0.205892
				0.231013	-0.205892
				0.241986	0
				0.195848	0.20565
				0.195848	-0.20565
				-0.25795	0.139581
				-0.25795	-0.139581
				0.0220401	0.252798
				0.0220401	-0.252798
				-0.0564704	0.187503
				-0.0564704	-0.187503
				-0.0414702	0.00907003
				-0.0414702	-0.00907003
			After
				Real	Imaginary
				-0.480482	0.814451
				-0.480482	-0.814451
				-0.780862	0.53584
				-0.780862	-0.53584
				-0.668861	0.660468
				-0.668861	-0.660468
				-0.729667	0.606438
				-0.729667	-0.606438
				-0.29118	0.900709
				-0.29118	-0.900709
				0.917386	0.137312
				0.917386	-0.137312
				-0.903653	0.236526
				-0.903653	-0.236526
				-0.827642	0.374205
				-0.827642	-0.374205
				-0.93143	0.158144
				-0.93143	-0.158144
				-0.13392	0.926932
				-0.13392	-0.926932
				0.728052	0.590757
				0.728052	-0.590757
				0.887537	0.0532086
				0.887537	-0.0532086
				0.625426	0.713755
				0.625426	-0.713755
				-0.931037	0.0374571
				-0.931037	-0.0374571
				0.65496	0.649219
				0.65496	-0.649219
				0.150746	0.934441
				0.150746	-0.934441
				0.506866	0.79735
				0.506866	-0.79735
				0.439469	0.833774
				0.439469	-0.833774
				0.319004	0.872903
				0.319004	-0.872903
				0.220004	0.893799
				0.220004	-0.893799
				0.799291	0.251968
				0.799291	-0.251968
				0.361935	0.792659
				0.361935	-0.792659
				-0.457425	0.711855
				-0.457425	-0.711855
				0.452796	0.692003
				0.452796	-0.692003
				-0.0614259	0.813052
				-0.0614259	-0.813052
				0.713067	0.191501
				0.713067	-0.191501
				-0.757046	0.151037
				-0.757046	-0.151037
				0.655248	0
				-0.137945	0.682344
				-0.137945	-0.682344
				0.598237	0.218203
				0.598237	-0.218203
				0.441957	0.470738
				0.441957	-0.470738
				-0.0431853	0.658066
				-0.0431853	-0.658066
				0.208343	0.621388
				0.208343	-0.621388
				-0.545372	0.323136
				-0.545372	-0.323136
				-0.20517	0.568034
				-0.20517	-0.568034
				0.49599	0.28123
				0.49599	-0.28123
				-0.586177	0
				-0.356502	0.420175
				-0.356502	-0.420175
				0.476952	0
				-0.539187	0
				0.404068	0.290173
				0.404068	-0.290173
				-0.116151	0.461918
				-0.116151	-0.461918
				0.120062	0.446043
				0.120062	-0.446043
				-0.40306	0.202996
				-0.40306	-0.202996
				-0.286809	0.348501
				-0.286809	-0.348501
				-0.338113	0
				0.238776	0.249519
				0.238776	-0.249519
				0.182315	0
				0.0539166	0.258627
				0.0539166	-0.258627
				0.145874	0.192623
				0.145874	-0.192623
				-0.23656	0.134637
				-0.23656	-0.134637
				-0.117526	0
				-0.0309957	0
				-0.0496384	0.16291
				-0.0496384	-0.16291

## Sheet: Fig. 3c
			Before	After
			-0.540138	-0.534689
			0.382428	0.366936
			-0.783939	-0.788985
			-0.00585928	-0.014085
			0.342827	0.350135
			0.0764626	0.0625521
			0.311006	0.328277
			-0.00928846	-0.0289198
			-0.0755296	-0.100292
			0.00727061	-0.00560565
			0.0504078	0.0425939
			-0.154845	-0.159596
			0.115027	0.109334
			0.20162	0.207351
			-0.496665	-0.511421
			-0.0468618	-0.0318177
			-0.195731	-0.200636
			-0.128439	-0.128405
			0.0084369	0.0020724
			-0.213666	-0.206235
			-0.0864777	-0.0744214
			0.122049	0.130567
			0.0441221	0.0539693
			-0.286906	-0.303387
			-0.0238892	-0.0237801
			-0.141611	-0.153361
			0.0814668	0.0782393
			0.260373	0.278547
			-0.0679544	-0.0617956
			-0.0301376	-0.0618259
			0.114109	0.0933523
			-0.262402	-0.269965
			-0.191369	-0.195988
			0.0215031	0.0161619
			-0.203736	-0.201483
			0.0368451	0.0497054
			0.434723	0.437538
			0.044796	0.034002
			0.343924	0.370043
			-0.0213203	-0.00316374
			0.246878	0.260417
			0.31426	0.327394
			-0.131254	-0.145649
			0.109211	0.11668
			0.500384	0.507983
			0.20246	0.206895
			-0.169039	-0.159941
			0.0794932	0.0657698
			-0.21871	-0.203965
			0.505304	0.524083
			-0.132819	-0.14148
			-0.343916	-0.357273
			0.0912884	0.12412
			0.0807592	0.0831928
			0.00107427	0.0119038
			-0.0684533	-0.0640687
			0.0375388	0.0512238
			-0.0108351	-0.00902817
			0.111401	0.108463
			-0.0587005	-0.0468508
			-0.15308	-0.12772
			-0.511494	-0.527586
			0.427012	0.422628
			-0.266131	-0.26313
			0.089594	0.0956306
			0.101157	0.0937999
			0.176679	0.174927
			-0.143491	-0.156998
			-0.061841	-0.0359573
			0.265947	0.259928
			-0.107734	-0.125743
			-0.0773099	-0.089595
			-0.122567	-0.104988
			0.500445	0.483064
			-0.139085	-0.135053
			0.304431	0.324957
			0.25133	0.243295
			0.177096	0.190622
			0.0785782	0.0820888
			0.248093	0.239508
			-0.269065	-0.25907
			-0.275912	-0.285739
			-0.173247	-0.170138
			0.0563317	0.0619865
			-0.0459823	-0.0571714
			0.472873	0.481169
			-0.227976	-0.227069
			-0.24447	-0.250696
			0.238486	0.244945
			0.122703	0.112216
			-0.0786789	-0.107514
			-0.173014	-0.16467
			-0.0875547	-0.0864092
			0.150751	0.15516
			-0.219577	-0.219186
			0.0240652	0.0188304
			0.0879221	0.0666796
			0.128715	0.132027
			0.257139	0.267085
			-0.116268	-0.12643
			-0.236478	-0.238963
			0.0919228	0.10164
			0.177267	0.1908
			-0.21814	-0.238968
			-0.258354	-0.248484
			0.0519889	0.0461454
			-0.181509	-0.174367
			0.0817893	0.0796921
			0.174703	0.186112
			-0.196759	-0.20545
			-0.0941467	-0.0876367
			0.248103	0.265838
			-0.295996	-0.310049
			0.0315279	0.0174587
			-0.246144	-0.24963
			0.0390189	0.0405456
			0.371351	0.386192
			-0.0582499	-0.0597516
			0.0193473	0.0314512
			-0.0297768	-0.0339991
			0.347755	0.33788
			0.125906	0.121776
			-0.255557	-0.268573
			-0.0355266	-0.0310993
			0.306665	0.315372
			0.345688	0.359706
			-0.281533	-0.298772
			-0.00816742	0.00306841
			0.20817	0.220488
			-0.0498122	-0.0414806
			0.0490443	0.0608615
			-0.242372	-0.236568
			-0.345347	-0.354892
			-0.176477	-0.190984
			-0.619347	-0.625144
			-0.185915	-0.185286
			-0.350028	-0.362752
			0.493557	0.488771
			0.271556	0.287742
			0.251915	0.257298
			-0.248819	-0.242124
			0.095147	0.101703
			-0.181101	-0.177382
			-0.0539658	-0.0469738
			-0.195186	-0.212743
			-0.0295895	-0.0221522
			-0.00483385	-0.020938
			0.0337618	0.0290232
			0.0853135	0.0729779
			0.268449	0.258028
			0.459215	0.474242
			0.533467	0.532653
			0.219743	0.215048
			-0.0197367	-0.011892
			-0.143889	-0.143179
			0.182115	0.192785
			-0.184024	-0.182146
			0.00887223	-0.0196075
			0.0301306	0.0243941
			0.163376	0.184695
			0.286218	0.28754
			-0.202868	-0.234158
			-0.108263	-0.116341
			-0.0471902	-0.0719079
			0.0155191	0.0122786
			0.176301	0.167094
			-0.30318	-0.312181
			0.183073	0.187715
			0.234679	0.271885
			-0.0245495	-0.0126
			-0.110321	-0.10223
			-0.132925	-0.150051
			-0.0589542	-0.0539818
			-0.466009	-0.481412
			-0.421415	-0.433928
			0.261227	0.273233
			-0.00715232	-0.0305476
			-0.0138721	-0.0228008
			-0.0827357	-0.104724
			-0.249029	-0.241008
			0.0272416	0.0225056
			-0.488919	-0.497761
			0.0589263	0.047415
			0.0653452	0.0542043
			-0.240793	-0.215845
			-0.371102	-0.372611
			-0.336988	-0.343784
			-0.221249	-0.211368
			-0.199219	-0.203446
			-0.138915	-0.138711
			0.0125742	0.0174835
			-0.149133	-0.151658
			-0.15717	-0.14519
			0.107733	0.094525
			0.184148	0.187047
			0.182199	0.192865
			-0.0432731	-0.0645741
			0.271891	0.283292
			-0.0611486	-0.0926452
			-0.0279866	-0.0291384
			0.0567868	0.058306
			0.520925	0.533531
			0.00468858	0.0312024
			-0.496236	-0.488691
			0.231671	0.228835
			0.165462	0.1781
			0.094072	0.0920175
			-0.00781549	-0.0207383
			0.20686	0.207281
			0.184969	0.183439
			0.0233818	0.0196637
			-0.0327571	-0.0270725
			0.147254	0.127441
			-0.0453482	-0.0355969
			-0.0122826	-0.0126786
			-0.16805	-0.155793
			0.400274	0.416098
			-0.357995	-0.350377
			-0.42874	-0.470518
			0.238673	0.269604
			-0.0174471	-0.00488426
			-0.211352	-0.217461
			0.291896	0.306755
			-0.219275	-0.223276
			-0.0331115	-0.0130898
			-0.189993	-0.192737
			-0.427734	-0.448994
			-0.0305517	-0.0469127
			-0.0352251	-0.0235259
			-0.24993	-0.240419
			-0.220797	-0.23009
			0.0734612	0.0501127
			-0.230647	-0.251257
			0.515501	0.515186
			0.0991346	0.106463
			-0.16465	-0.172783
			-0.246705	-0.265444
			0.209465	0.211908
			-0.0695768	-0.0713392
			-0.378832	-0.387162
			0.212714	0.231666
			0.148149	0.136785
			-0.0765271	-0.0676026
			-0.219689	-0.225211
			0.144617	0.144077
			0.180843	0.175517
			0.113252	0.11238
			-0.11664	-0.114411
			0.227729	0.221632
			-0.253438	-0.271144
			-0.0713025	-0.0849321
			0.119567	0.108842
			0.0948664	0.105774
			0.145751	0.132139
			-0.0788218	-0.0734237
			-0.209076	-0.215395
			-0.0697856	-0.0712891
			0.107213	0.126627
			-0.323924	-0.336508
			-0.114417	-0.115895
			0.130508	0.140589
			-0.214331	-0.223818
			-0.358982	-0.356754
			0.00290989	0.00785281
			-0.420514	-0.419537
			-0.174064	-0.170407
			0.152559	0.176943
			-0.170645	-0.163911
			-0.254127	-0.23248
			-0.060111	-0.0683802
			0.348385	0.369549
			-0.48398	-0.497334
			-0.265212	-0.271426
			0.0795331	0.0762167
			-0.161714	-0.15522
			0.412984	0.406137
			-0.0524138	-0.0441323
			-0.0782449	-0.0628424
			-0.18405	-0.18527
			-0.383013	-0.396431
			0.0927991	0.0911021
			0.298125	0.29401
			-0.0156865	0.0142214
			0.0276797	0.0465326
			0.132719	0.117709
			0.111079	0.11355
			0.191639	0.200162
			0.0120433	0.0401789
			0.435041	0.470356
			0.0144837	0.0314322
			-0.0472777	-0.0418976
			0.507871	0.527912
			-0.0228457	-0.0335615
			0.386741	0.383172
			0.167665	0.147207
			0.000990703	-0.000751743
			-0.125366	-0.121337
			0.0157584	0.0210742
			-0.12817	-0.138309
			-0.0694162	-0.0675157
			0.310381	0.309415
			-0.337596	-0.351576
			0.0196551	0.0168264
			-0.171081	-0.190493
			0.107145	0.101228
			-0.342238	-0.335491
			-0.163602	-0.167654
			-0.30671	-0.305057
			-0.127612	-0.136857
			0.32678	0.336379
			-0.297389	-0.282529
			0.12192	0.12559
			-0.211443	-0.212202
			0.154927	0.155643
			0.0619656	0.0576218
			-0.326385	-0.325127
			-0.00344779	-0.000533469
			0.0157607	0.0218032
			0.0275704	0.0483632
			0.318307	0.340623
			0.190988	0.208874
			0.0661209	0.0555145
			0.246609	0.242968
			-0.0872511	-0.0771801
			-0.115041	-0.116996
			0.121823	0.106372
			0.188251	0.19475
			-0.0619729	-0.0532454
			-0.071099	-0.0802854
			0.0292692	0.0228852
			-0.0885923	-0.106413
			-0.551285	-0.553708
			-0.0850105	-0.0931026
			0.255023	0.264721
			-0.108206	-0.122327
			-0.42124	-0.452217
			-0.163178	-0.171494
			0.202676	0.204828
			-0.251588	-0.25251
			0.102145	0.0915235
			-0.292533	-0.316372
			-0.0454108	-0.0346714
			-0.000512925	-0.00739889
			-0.0644487	-0.0629316
			-0.137077	-0.144963
			-0.285717	-0.295809
			-0.154538	-0.165111
			-0.128937	-0.135439
			0.285929	0.295756
			-0.145836	-0.128856
			0.140513	0.13569
			-0.150242	-0.166316
			0.491277	0.507334
			0.181788	0.187495
			-0.307233	-0.2909
			-0.360537	-0.355041
			0.295188	0.280845
			0.214716	0.212186
			0.00747898	0.0141006
			-0.0900789	-0.0768638
			0.10206	0.0975706
			0.131584	0.134494
			0.340799	0.33584
			-0.483335	-0.489457
			-0.146389	-0.16347
			0.347828	0.363843
			0.0134281	0.0330201
			0.55207	0.557746
			0.467548	0.481511
			-0.019056	0.00309801
			0.140707	0.126822
			-0.715861	-0.72968
			-0.113736	-0.12105
			0.590381	0.616843
			0.304689	0.32281
			0.114553	0.117635
			-0.00775771	0.00789925
			0.329867	0.337372
			-0.246419	-0.267863
			0.172303	0.15498
			-0.481311	-0.498827
			-0.528363	-0.539175
			0.0625279	0.0511173
			-0.241995	-0.218031
			-0.124883	-0.140259
			-0.0440097	-0.0512338
			0.21607	0.231506
			0.25846	0.250982
			0.0194053	0.0117969
			-0.246542	-0.233401
			0.0729108	0.0902005
			-0.0430784	-0.0559078
			-0.2436	-0.271913
			0.100531	0.0840957
			0.270071	0.263216
			-0.077421	-0.0895752
			0.170728	0.181182
			-0.426452	-0.438976
			0.308548	0.296047
			-0.0137552	-0.0211773
			0.583139	0.576571
			0.308918	0.316698
			-0.163895	-0.157066
			0.257068	0.266375
			0.475317	0.476134
			0.316614	0.32977
			0.84165	0.848059
			0.0958384	0.111584
			-0.350203	-0.355704
			-0.601757	-0.610073
			0.114048	0.101229
			-0.110062	-0.117087
			-0.378832	-0.381979
			-0.287333	-0.305389
			0.193353	0.192959
			-0.394698	-0.384709
			0.19867	0.184929
			-0.285189	-0.286026
			0.0452448	0.0319622
			0.466902	0.487462
			-0.240537	-0.255844
			-0.175924	-0.17276
			0.0544953	0.03678
			0.137064	0.124149
			0.0159283	0.0355043
			0.614035	0.626145
			-0.222441	-0.204263
			-0.131606	-0.166969
			-0.397258	-0.410961
			-0.290528	-0.29808
			-0.0693011	-0.0690868
			-0.25392	-0.265157
			0.713506	0.725941
			-0.119476	-0.108928
			0.112737	0.117124
			-0.198247	-0.213132
			-0.290266	-0.292489
			-0.0505832	-0.0334245
			-0.10743	-0.112007
			-0.284315	-0.301231
			-0.0917384	-0.112631
			0.0312303	0.0210737
			-0.679384	-0.684865
			0.377605	0.366387
			0.145523	0.143508
			-0.165755	-0.172385
			0.137762	0.137813
			0.0591046	0.0432494
			0.317074	0.309494
			-0.106994	-0.121737
			-0.0290668	-0.0159152
			-0.0562481	-0.0351131
			-0.0756316	-0.0804381
			0.357283	0.356891
			0.25268	0.251211
			0.145403	0.162744
			-0.444169	-0.44506
			0.183577	0.19473
			0.0674313	0.0741519
			0.0463085	0.0384424
			0.153227	0.171478
			-0.223129	-0.214294
			-0.34609	-0.340914
			0.114091	0.115028
			0.0242424	0.0109275
			0.243815	0.244818
			0.217713	0.205069
			-0.667652	-0.680277
			0.355296	0.352512
			-0.0734909	-0.0809082
			-0.520047	-0.523646
			-0.116766	-0.129696
			0.206571	0.222385
			-0.0443717	-0.0544841
			0.569553	0.571977
			-0.366314	-0.356367
			-0.285159	-0.308447
			-0.0065458	-0.00533517
			-0.118927	-0.124307
			0.0499255	0.0385006
			0.395596	0.390927
			-0.158259	-0.12747
			-0.0976535	-0.0950911
			-0.550716	-0.552805
			-0.0577957	-0.0564008
			0.00270566	0.000463644
			0.082244	0.0744581
			-0.00266369	0.00400855
			0.0893361	0.100816
			-0.223514	-0.23612
			0.0114798	-4.33259e-05
			0.244957	0.249047
			-0.140152	-0.160477
			-0.545674	-0.544187
			-0.25351	-0.261308
			-0.0592436	-0.0580384
			-0.0459376	-0.0326386
			-0.464594	-0.478608
			-0.00676837	-0.00870858
			0.1287	0.150405
			0.268903	0.277504
			0.312009	0.318647
			0.220163	0.224202
			-0.0557911	-0.0690055
			0.167359	0.184005
			-0.27491	-0.270783
			0.366795	0.38216
			-0.0751215	-0.0590976
			0.300853	0.31536
			0.01261	-0.00231008
			0.185265	0.163383
			0.334042	0.346404
			0.32729	0.349257
			-0.0671705	-0.0907839
			0.0643332	0.0579076
			-0.274501	-0.286177
			0.21174	0.224561
			0.0423699	0.0625445
			-0.431481	-0.449277
			-0.126424	-0.111266
			0.714658	0.716389
			0.00370833	-0.000758812
			0.25314	0.258951
			0.432672	0.453928
			0.0566174	0.0338841
			-0.175725	-0.186609
			0.0172586	0.0194324
			0.0856922	0.0859872
			0.328324	0.339437
			0.0140005	0.0164299
			0.0959571	0.0773415
			-0.0524676	-0.050708
			0.215818	0.214499
			-0.187826	-0.204806
			0.512168	0.526687
			-0.0310033	-0.0430504
			-0.291327	-0.304895
			-0.00738156	-0.00655817
			0.0845401	0.0608986
			-0.10455	-0.0875664
			0.23657	0.21559
			0.0692398	0.070887
			0.00582619	0.0231066
			0.0183801	0.032236
			-0.163055	-0.153411
			0.122277	0.124664
			0.659209	0.66673
			0.00749564	-0.00160445
			-0.413551	-0.43323
			0.0664988	0.0760106
			0.107039	0.100423
			0.0514006	0.0584443
			-0.145635	-0.13607
			-0.154871	-0.178767
			-0.274581	-0.285718
			-0.12116	-0.140262
			-0.184225	-0.163712
			0.257841	0.271964
			0.228148	0.230187
			0.0758596	0.0641652
			0.211104	0.183622
			-0.749254	-0.757257
			-0.0977991	-0.0890942
			-0.168145	-0.170772
			-0.197377	-0.188108
			-0.0709405	-0.0626984
			-0.075328	-0.094607
			-0.268302	-0.27189
			-0.0990046	-0.115393
			0.0191069	0.0399331
			-0.30667	-0.299276
			-0.400091	-0.388483
			-0.379997	-0.382826
			-0.525094	-0.535293
			0.265969	0.250886
			0.0392515	0.0286373
			0.233924	0.231875
			0.531241	0.539141
			-0.208809	-0.224312
			-0.0649745	-0.0779596
			0.253714	0.256603
			-0.0925174	-0.107975
			-0.194899	-0.209195
			0.0636895	0.0753605
			0.0912752	0.110412
			0.135122	0.156573
			0.330115	0.342798
			-0.663992	-0.650058
			-0.0282083	-0.0220102
			-0.323279	-0.346083
			0.118884	0.130262
			0.00652381	0.00687422
			0.0728552	0.0637153
			0.082545	0.110095
			-0.0364031	-0.023451
			-0.393086	-0.394895
			0.382188	0.399131
			0.126033	0.136427
			-0.0319581	-0.0406729
			0.212908	0.200458
			-0.0774138	-0.0689864
			-0.175972	-0.18574
			0.0684104	0.0893789
			0.237131	0.254907
			-0.142975	-0.144881
			0.54267	0.530247
			-0.0602638	-0.0459927
			0.235708	0.223752
			0.0274832	0.0276901
			-0.242102	-0.244477
			-0.0987265	-0.117724
			-0.187687	-0.178401
			0.0409254	0.0344009
			-0.0464592	-0.0519998
			-0.34878	-0.337648
			0.0593592	0.0678154
			0.0897398	0.10202
			0.265823	0.253993
			-0.0220551	-0.0334463
			0.00417962	-0.00482511
			0.177418	0.172015
			-0.10037	-0.0972091
			-0.388457	-0.397271
			-0.0547846	-0.0646173
			-0.1473	-0.14209
			-0.280674	-0.296018
			0.0876443	0.0862023
			0.119554	0.106587
			0.0481075	0.0610646
			0.216858	0.228755
			-0.363264	-0.367547
			0.129933	0.130528
			-0.16719	-0.153751
			0.30978	0.316991
			-0.350468	-0.349515
			-0.322239	-0.313144
			0.072828	0.0712511
			-0.200931	-0.201621
			-0.0411022	-0.0435671
			0.0342352	0.034177
			-0.0172059	-0.00302392
			0.164803	0.170554
			0.0695842	0.0836205
			0.544723	0.551433
			-0.120042	-0.134941
			0.484183	0.495993
			-0.00764199	0.0244681
			0.13492	0.134925
			0.241204	0.231376
			0.17629	0.15775
			0.212866	0.216634
			-0.382736	-0.391505
			0.22345	0.238753
			0.464938	0.480977
			0.149676	0.149019
			-0.55809	-0.576346
			-0.143309	-0.126644
			0.303938	0.324692
			0.0283783	0.019421
			-0.216334	-0.212488
			-0.161655	-0.16249
			-0.211028	-0.205761
			-0.125413	-0.132484
			0.01461	0.0121694
			0.0736136	0.0842965
			0.118094	0.125411
			0.000293138	-0.00594782
			-0.288966	-0.298548
			-0.0481993	-0.0504764
			-0.233822	-0.24012
			0.205235	0.211864
			-0.00866734	0.00406284
			-0.10942	-0.124372
			0.0729914	0.102162
			-0.45282	-0.458384
			-0.166238	-0.164932
			0.225294	0.230229
			-0.0476971	-0.0511457
			-0.106094	-0.132524
			-0.228282	-0.227724
			-0.199486	-0.186152
			0.399287	0.396294
			0.238135	0.246806
			-0.392217	-0.39851
			-0.248466	-0.261995
			0.034018	0.0266267
			0.0904213	0.0964224
			-0.457974	-0.476132
			-0.161148	-0.159249
			0.139469	0.153234
			-0.277599	-0.294877
			-0.0561756	-0.063542
			-0.0435862	-0.0591994
			-0.0694411	-0.0821686
			0.187894	0.183888
			0.0150801	-0.00380234
			-0.177282	-0.183597
			-0.0327771	-0.0244619
			0.508909	0.522247
			0.249315	0.246181
			0.0456834	0.0429866
			-0.519429	-0.527652
			0.0116096	0.0133651
			0.362323	0.342602
			0.0962946	0.114603
			0.210696	0.206759
			-0.0429754	-0.049808
			0.0148433	0.0211225
			0.499164	0.512134
			0.140214	0.13388
			-0.265595	-0.258051
			0.0795212	0.0946827
			-0.240593	-0.224642
			0.149023	0.162299
			-0.00138976	-0.0062451
			0.0704086	0.0748705
			-0.377066	-0.380666
			-0.101598	-0.0943116
			0.209881	0.208996
			0.113354	0.115446
			0.0292051	0.0478124
			-0.464309	-0.474721
			-0.02015	-0.0324922
			0.176427	0.171549
			-0.0300115	-0.0320219
			0.105352	0.108768
			0.237114	0.230597
			0.0334535	0.0381508
			0.0274329	0.0259783
			0.0162964	0.0134398
			-0.298487	-0.285816
			0.119156	0.128362
			0.0782429	0.0757257
			0.202509	0.207996
			-0.171847	-0.168313
			-0.0373443	-0.0444332
			0.0669302	0.0633353
			-0.32419	-0.321799
			0.354113	0.367192
			-0.183555	-0.181258
			0.326275	0.340997
			0.0134896	0.0216887
			0.245202	0.241747
			0.264757	0.275159
			0.277229	0.292157
			-0.0144723	-0.0226696
			-0.128751	-0.126181
			-0.111438	-0.115468
			-0.283108	-0.287209
			-0.0694846	-0.0824755
			0.149852	0.141017
			0.167942	0.176947
			-0.155119	-0.180818
			-0.11114	-0.10046
			-0.217289	-0.219694
			0.204827	0.202718
			0.149914	0.158727
			0.102939	0.102504
			0.531042	0.534658
			-0.0984776	-0.0977903
			0.29561	0.304606
			-0.0600153	-0.0762606
			-0.216868	-0.222211
			-0.342379	-0.356291
			-0.0881589	-0.0882588
			0.262739	0.267022
			0.00357467	0.0296408
			0.302241	0.311611
			0.404646	0.407022
			0.112869	0.122348
			-0.0974246	-0.0980387
			0.146013	0.146785
			-0.125646	-0.113369
			0.519192	0.517363
			-0.481185	-0.472182
			0.178072	0.194338
			0.000370387	-0.00909841
			0.0290148	0.0278206
			0.125841	0.156024
			0.0899403	0.0754497
			0.112513	0.0926241
			0.127246	0.114314
			-0.0633891	-0.0862888
			-0.040464	-0.0426456
			-0.355001	-0.377645
			0.167013	0.186683
			-0.0121551	-0.00355908
			-0.419336	-0.428326
			0.0212051	0.00811297
			-0.32506	-0.343252
			-0.087916	-0.0914347
			0.0404188	0.0492623
			-0.183592	-0.19571
			0.1766	0.191077
			0.331973	0.320324
			-0.240108	-0.23854
			-0.0232403	-0.0111885
			0.279841	0.295088
			0.16935	0.170191
			0.340825	0.350639
			0.0405576	0.0457233
			0.0644465	0.0698528
			-0.139546	-0.136646
			0.451701	0.461938
			-0.185847	-0.207747
			-0.246723	-0.276137
			-0.339228	-0.353103
			0.598959	0.61034
			-0.144764	-0.156722
			-0.289774	-0.301943
			-0.0998179	-0.0874184
			0.102792	0.115571
			0.0960163	0.0979681
			0.218544	0.214741
			-0.289334	-0.245833
			0.0213844	0.0293582
			0.218469	0.223208
			0.233478	0.226142
			-0.204439	-0.201457
			0.223589	0.218017
			-0.323205	-0.312715
			-0.118263	-0.11877
			0.116977	0.129353
			-0.231688	-0.19378
			0.0947342	0.10414
			0.327481	0.330601
			0.29345	0.310385
			0.00313745	0.00350887
			0.401635	0.39829
			-0.381179	-0.392255
			0.371293	0.39855
			0.00959524	0.0277707
			-0.134618	-0.125986
			0.205562	0.236522
			0.00654767	-0.00174468
			0.217808	0.212032
			0.083802	0.071785
			-0.2978	-0.288725
			0.447487	0.459502
			-0.0368507	-0.0156853
			0.0844805	0.085955
			-0.208282	-0.207711
			-0.524995	-0.514764
			0.193657	0.202068
			0.188938	0.205218
			-0.0726017	-0.0645076
			-0.0746966	-0.0705706
			-0.293806	-0.294854
			0.0452075	0.0427038
			0.0027674	0.000688338
			-0.264337	-0.26508
			-0.187566	-0.172773
			0.157955	0.147194
			0.0169057	0.00798561
			-0.418338	-0.431866
			0.0498492	0.0416099
			-0.120855	-0.111952
			0.137103	0.11122
			-0.237294	-0.231435
			0.161412	0.178387
			0.063957	0.0518839
			0.0231184	0.0400002
			0.130307	0.1335
			-0.0299246	-0.0119945
			-0.0930915	-0.105682
			-0.267421	-0.280002
			0.149698	0.161651
			0.104078	0.102712
			0.22543	0.243784
			-0.130718	-0.147048
			0.121982	0.119826
			0.139099	0.146235
			-0.712759	-0.712598
			0.151802	0.152856
			-0.0884562	-0.100301
			0.225688	0.236215
			-0.143564	-0.143244
			-0.257586	-0.247649
			-0.179911	-0.190735
			0.148809	0.147154
			-0.0118962	-0.0286241
			0.215984	0.210788
			-0.0849091	-0.0788909
			-0.105132	-0.144218
			0.468766	0.47051
			0.0753668	0.0655379
			0.127788	0.128797
			0.00569543	0.000444538
			0.0482032	0.0670923
			0.328654	0.338664
			-0.128281	-0.112995
			-0.012935	-0.0255108
			-0.0975194	-0.103421
			-0.111147	-0.119937
			0.265356	0.296707
			0.0371109	0.0386166
			0.031608	0.0234954
			0.060227	0.0425327
			0.16676	0.196668
			0.212962	0.214776
			0.585185	0.588977
			0.0225033	0.0370932
			-0.0409478	-0.0416855
			0.327024	0.346993
			0.0370517	0.0299313
			-0.16777	-0.179175
			-0.0301869	-0.0309295
			-0.117743	-0.127737
			0.0570491	0.0407079
			0.580595	0.595066
			0.403243	0.421002
			0.0295537	0.0272598
			-0.013885	-0.0155344
			-0.507284	-0.521829
			-0.0833519	-0.0878315
			-0.0380934	-0.0580695
			-0.0495877	-0.0574884
			-0.000540645	-0.000307729
			0.351828	0.36886
			0.143717	0.130328
			0.178913	0.159035
			0.265378	0.289031
			-0.0455629	-0.0503624
			0.224319	0.238582
			-0.0954177	-0.100423
			0.00302874	0.0210937
			0.078443	0.0811246
			0.337964	0.329421
			-0.113394	-0.108199
			-0.0825901	-0.0750306
			0.214528	0.212779
			-0.0788798	-0.0786712
			-0.307115	-0.318988
			0.0410645	0.0397966
			-0.0354441	-0.0250917
			-0.248157	-0.238879
			0.28266	0.30133
			0.42216	0.432987
			-0.279501	-0.291297
			-0.303925	-0.325334
			0.408096	0.406459
			0.0265031	0.0389259
			-0.0242148	-0.0342835
			0.186812	0.176696
			-0.0583451	-0.0560901
			-0.180118	-0.214022
			-0.103848	-0.0849232
			0.282277	0.290312
			-0.470679	-0.464246
			-0.143629	-0.138018
			-0.100443	-0.0856529
			-0.136981	-0.125357
			-0.150166	-0.14741
			0.449142	0.459407
			-0.537779	-0.530465
			-0.0777285	-0.0892367
			0.459765	0.466582
			-0.0030453	-0.0111736
			0.231117	0.223244
			-0.363993	-0.381175
			0.272241	0.26217
			0.100731	0.118501
			0.38009	0.385679
			-0.0840226	-0.0958735
			-0.177547	-0.178166
			0.244002	0.253399
			0.237584	0.243755
			-0.0319072	-0.0346021
			0.214253	0.213359
			-0.0940912	-0.103514
			-0.354125	-0.357882
			-0.37946	-0.403057
			0.439506	0.458648
			0.403219	0.388817
			-0.297218	-0.291863
			-0.27989	-0.288332
			-0.19605	-0.202873
			0.223957	0.233438
			0.31562	0.317532
			0.121799	0.121418
			-0.136219	-0.138781
			0.141344	0.129399
			-0.0351775	-0.0319443
			-0.00553226	0.00769476
			-0.470765	-0.475422
			0.014407	0.00460385
			-0.43287	-0.443461
			-0.346897	-0.360057
			-0.077313	-0.0801189
			0.456594	0.451577
			-0.0323695	-0.0307281
			0.0742223	0.085781
			-0.10962	-0.109406
			-0.0398081	-0.0239585
			-0.0320617	-0.026559
			0.0991491	0.110639
			-0.300454	-0.30738
			0.0714085	0.0697072
			0.255656	0.257699
			0.334971	0.343861
			0.217032	0.224287
			0.230463	0.223584
			-0.0787389	-0.0779538
			0.073831	0.0838351
			0.271751	0.261977
			0.104541	0.110263
			0.297726	0.313762
			-0.390316	-0.391063
			0.333279	0.332957
			0.0664553	0.0571901
			-0.0657692	-0.0690237
			0.162443	0.16028
			0.177512	0.168342
			0.125508	0.135142
			0.177281	0.170923
			-0.0894711	-0.0694335
			0.260184	0.259228
			0.390535	0.380641
			0.410154	0.420973
			0.392779	0.406251
			0.0911274	0.0854847
			0.395245	0.399067
			0.141347	0.130489
			-0.0451431	-0.0379825
			0.115537	0.128792
			-0.152789	-0.175706
			0.12803	0.119845
			0.0201187	0.0313974
			-0.706573	-0.715231
			-0.172503	-0.152447
			0.230838	0.243815
			0.121212	0.114516
			-0.174799	-0.189073
			-0.0572977	-0.0665235
			0.0180419	0.0143955
			0.286463	0.288995
			-0.0369826	-0.021298
			0.370414	0.37958
			-0.0300784	-0.0161178
			-0.161335	-0.176339
			0.445346	0.446356
			-0.244392	-0.24054
			-0.240027	-0.262881
			-0.103362	-0.104858
			-0.0348128	-0.049292
			-0.159162	-0.19809
			0.361737	0.385024
			-0.271992	-0.277018
			-0.0586914	-0.0334406
			-0.331008	-0.342338
			0.41849	0.418296
			0.0241653	0.0364898
			-0.196535	-0.210991
			0.494055	0.496165
			0.510728	0.493492
			0.371038	0.372756
			-0.0975349	-0.0838784
			-0.272077	-0.270645
			0.10687	0.117611
			0.597352	0.60338
			0.144716	0.153059
			0.186046	0.187139
			-0.48994	-0.50467
			0.371886	0.383593
			0.370311	0.384976
			0.0257084	0.00101426
			-0.0557148	-0.0698733
			-0.13784	-0.118889
			-0.015234	-0.00822718
			0.254343	0.252998
			0.494384	0.483775
			0.382565	0.397399
			0.0144047	0.0337605
			0.143291	0.166332
			-0.306129	-0.295333
			-0.195334	-0.199378
			0.212291	0.196698
			0.0745506	0.0737348
			0.189169	0.197216
			0.0537457	0.0685566
			0.0836671	0.0911659
			-0.353476	-0.360811
			-0.0231262	-0.0339777
			-0.299099	-0.313736
			0.0709662	0.0629183
			-0.135227	-0.157109
			-0.143655	-0.159775
			0.0805508	0.0930617
			0.376945	0.377783
			-0.558934	-0.578328
			0.143501	0.157518
			-0.0328826	-0.0296278
			0.118947	0.103761
			0.0795968	0.0844036
			0.292955	0.276325
			0.412941	0.425889
			-0.0207312	-0.0298587
			-0.257995	-0.272871
			0.441067	0.420473
			0.220643	0.239149
			-0.265195	-0.236625
			0.0967455	0.0892303
			-0.0156724	-0.0173839
			0.23534	0.257716
			-0.0557093	-0.0685621
			-0.0354756	-0.0271707
			0.154813	0.148591
			-0.346179	-0.362893
			0.241618	0.251099
			-0.0634455	-0.0705807
			0.226053	0.215479
			-0.323345	-0.321699
			0.00499547	-0.00597367
			0.0990062	0.0875254
			0.229111	0.245638
			0.0245571	0.0457219
			0.360469	0.375695
			-0.0369825	-0.0455609
			-0.397175	-0.38065
			0.0179871	0.0152587
			-0.220788	-0.204342
			-0.562105	-0.571521
			0.104535	0.101927
			-0.0925909	-0.102614
			-0.102464	-0.0919483
			0.232584	0.245774
			-0.0177681	-0.0245226
			0.487091	0.481919
			0.258379	0.271917
			0.197482	0.218206
			0.0543899	0.0689288
			0.0956603	0.0876447
			0.0107632	0.00542517
			0.248422	0.267179
			0.017007	0.0157047
			0.417378	0.40893
			-0.0665803	-0.0810569
			-0.202005	-0.182057
			0.1975	0.187777
			-0.171781	-0.174653
			-0.224655	-0.229036
			0.217694	0.211613
			-0.461004	-0.476555
			0.2261	0.246229
			0.229497	0.232684
			-0.204967	-0.219016
			0.207437	0.225506
			0.283648	0.273833
			0.253526	0.260324
			-0.150744	-0.137863
			0.36807	0.375653
			-0.165206	-0.156101
			-0.0878038	-0.089632
			0.409349	0.423887
			0.259945	0.252981
			-0.091413	-0.101944
			-0.269817	-0.281244
			0.77471	0.763656
			-0.092282	-0.0880563
			-0.0739819	-0.074726
			0.277745	0.268079
			0.0431904	0.0407214
			-0.386751	-0.399894
			-0.176191	-0.168712
			0.0509851	0.0451338
			-0.328493	-0.305996
			0.401766	0.404993
			-0.228662	-0.22702
			0.0803638	0.0705388
			0.219106	0.228526
			-0.221727	-0.22059
			-0.209785	-0.197696
			-0.214184	-0.219017
			0.0327218	0.0327026
			0.338135	0.357567
			-0.0219652	-0.0130737
			0.10174	0.0988801
			-0.0402428	-0.0253373
			-0.0637794	-0.0574037
			0.0555058	0.0541045
			-0.111423	-0.106218
			0.0561551	0.0646669
			-0.116321	-0.118462
			0.143889	0.144121
			-0.080965	-0.0829014
			-0.182374	-0.206264
			0.09996	0.109395
			0.304863	0.31873
			0.0925271	0.102597
			0.00790238	0.0212665
			0.0484234	0.0540039
			-0.488678	-0.4932
			-0.203213	-0.195639
			0.643994	0.64971
			-0.025073	-0.0399178
			0.204482	0.217645
			-0.14381	-0.165132
			-0.136239	-0.135485
			-0.317271	-0.320534
			0.34985	0.345827
			-0.419251	-0.424558
			-0.0729977	-0.080795
			-0.107543	-0.120398
			0.0705049	0.0783519
			0.252261	0.247718
			-0.0932327	-0.0817361
			0.0146504	0.00667629
			0.106358	0.107386
			-0.385837	-0.40104
			0.043792	0.0386979
			0.157653	0.154982
			0.0983002	0.123316
			0.324931	0.355568
			0.0445155	0.0529659
			-0.190896	-0.199286
			0.200139	0.198492
			0.103053	0.0864308
			0.148638	0.153714
			-0.0291681	-0.0176707
			0.0514012	0.0426289
			-0.191919	-0.18143
			0.15472	0.144765
			-0.00729001	-0.021275
			0.593619	0.621544
			0.243244	0.249579
			0.146927	0.148257
			-0.235748	-0.223285
			0.183999	0.172707
			-0.0459979	-0.0625383
			0.0379055	0.0342197
			0.192234	0.190009
			-0.444236	-0.462876
			0.451476	0.454366
			0.122757	0.0965986
			-0.0562868	-0.0657746
			0.114833	0.129958
			0.0939598	0.0904807
			0.240069	0.242613
			-0.093316	-0.0893459
			0.0808848	0.0830794
			0.0738444	0.063952
			-0.149154	-0.110362
			0.00480712	0.0158528
			0.159641	0.139111
			-0.0905056	-0.118336
			0.05989	0.0614689
			-0.485622	-0.496769
			-0.0713089	-0.0661172
			0.521737	0.524187
			-0.158878	-0.161513
			-0.181	-0.179463
			0.0179665	0.0207901
			-0.199782	-0.196501
			-4.3371e-05	0.012769
			0.130613	0.115827
			-0.219627	-0.23421
			-0.0025939	-0.00869649
			0.455377	0.479699
			0.0372816	0.0287706
			0.0160337	0.012471
			0.0297983	0.0319334
			-0.0950582	-0.102085
			-0.195823	-0.190344
			-0.0472588	-0.0448188
			-0.0239042	-0.0183512
			0.0979685	0.0803991
			-0.218157	-0.228508
			-0.00698718	-0.0160318
			-0.256998	-0.252727
			0.267356	0.271163
			0.034288	0.0568311
			-0.207226	-0.202162
			-0.55084	-0.547146
			0.249705	0.236238
			-0.127207	-0.130972
			0.472275	0.490532
			-0.252709	-0.259151
			-0.257252	-0.276796
			0.1868	0.184062
			-0.0966309	-0.106373
			0.228981	0.217127
			0.103115	0.0801358
			0.121939	0.10866
			0.255141	0.276383
			0.212229	0.216303
			-0.0465832	-0.0372247
			-0.0415149	-0.0215946
			0.532424	0.536237
			-0.0501129	-0.0599498
			-0.0517336	-0.0342352
			0.391306	0.410561
			-0.210403	-0.204823
			-0.0803522	-0.0925536
			0.0700921	0.0544046
			0.389457	0.407359
			0.137829	0.138212
			-0.287634	-0.290477
			0.470873	0.467437
			0.284823	0.276433
			-0.0821961	-0.0681259
			0.330352	0.348422
			-0.0273902	-0.0398912
			-0.0863083	-0.0754709
			-0.0218619	-0.0223348
			-0.154538	-0.143032
			0.312362	0.296556
			0.243139	0.233439
			-0.11619	-0.120617
			0.458916	0.454553
			0.453658	0.467412
			0.400756	0.394291
			0.185079	0.187307
			0.416957	0.442312
			0.0996633	0.122488
			0.594835	0.590218
			0.595522	0.584881
			-0.211462	-0.233159
			-0.199405	-0.195713
			0.117364	0.117246
			0.0198837	0.00696269
			0.545722	0.551881
			0.0593758	0.0695379
			0.0395002	0.0436605
			0.133524	0.114761
			-0.0503041	-0.060005
			-0.0754477	-0.089335
			0.108616	0.142332
			-0.0877846	-0.0764018
			0.168574	0.166389
			0.166027	0.169772
			0.559738	0.572681
			0.167518	0.170812
			0.212992	0.223948
			0.267219	0.25908
			0.237745	0.23792
			-0.0944929	-0.0976539
			0.377611	0.360357
			-0.428654	-0.436114
			-0.238467	-0.236321
			0.293412	0.300834
			0.113594	0.110362
			0.539905	0.530363
			0.31819	0.315544
			0.0947104	0.104603
			-0.140693	-0.152975
			0.379425	0.388802
			0.25464	0.268525
			-0.39966	-0.415229
			0.0624066	0.0345012
			0.000645879	-0.0163066
			-0.355404	-0.387733
			0.338685	0.343896
			0.109814	0.107003
			0.00617686	-0.00265582
			-0.307973	-0.327051
			0.246395	0.235454
			-0.148642	-0.150183
			0.150096	0.160396
			0.0915694	0.0861531
			-0.203427	-0.209474
			0.108434	0.128973
			-0.188981	-0.1934
			-0.163076	-0.152783
			0.0309864	0.0274982
			0.305576	0.288392
			-0.170317	-0.165373
			-0.399385	-0.415683
			0.248874	0.251392
			-0.310607	-0.304133
			0.317674	0.330915
			-0.371182	-0.3755
			0.379029	0.372078
			0.00148625	0.0161513
			0.0671697	0.0621597
			0.207723	0.220963
			0.144228	0.149333
			0.107953	0.121955
			0.0681264	0.0907649
			0.0864182	0.1058
			0.486338	0.512767
			-0.0689935	-0.0610078
			0.157839	0.150427
			0.0614294	0.0601495
			0.0431834	0.0647106
			-0.410255	-0.417453
			0.0602277	0.0557056
			0.073784	0.086948
			-0.0731193	-0.0761765
			-0.241533	-0.258983
			-0.171817	-0.180424
			0.0540658	0.0510018
			0.447298	0.437336
			0.50199	0.520507
			-0.144719	-0.138852
			-0.44438	-0.452925
			0.353311	0.353902
			-0.0992189	-0.0908782
			0.179331	0.179254
			-0.31712	-0.327062
			-0.189015	-0.169998
			0.263223	0.291094
			-0.0127396	-0.0198588
			-0.0229974	-0.0253457
			0.0310528	0.0386131
			-0.08052	-0.0749459
			0.0846839	0.0999534
			0.155149	0.160051
			0.162309	0.174141
			-0.280442	-0.276823
			-0.610931	-0.636955
			0.00510743	-0.0185884
			0.171515	0.17287
			0.284676	0.298119
			0.173469	0.184435
			0.0484779	0.0585282
			-0.515499	-0.534033
			0.252521	0.258827
			-0.191331	-0.203643
			0.0380707	0.0267027
			0.0723677	0.0690447
			-0.0964762	-0.103541
			-0.0183745	-0.00451613
			-0.417144	-0.428502
			-0.11716	-0.113071
			-0.165452	-0.16588
			0.213788	0.23401
			-0.309481	-0.318834
			0.171359	0.18561
			-0.0149478	-0.015817
			0.00644151	0.00947092
			-0.0595728	-0.0576168
			-0.0301451	-0.029753
			0.420712	0.43044
			-0.0671152	-0.0690986
			0.312701	0.303239
			-0.209329	-0.222525
			-0.206481	-0.220197
			-0.14466	-0.155346
			-0.120416	-0.104263
			0.0456522	0.0739429
			-0.488086	-0.496985
			0.159878	0.167846
			-0.161001	-0.166223
			-0.159199	-0.164041
			0.120385	0.109496
			-0.146931	-0.150809
			0.348001	0.371037
			-0.0141709	0.00303077
			0.206401	0.204522
			0.181174	0.170732
			0.0299731	0.0184533
			0.272949	0.284366
			0.106089	0.105147
			0.165143	0.203972
			-0.408065	-0.425472
			-0.211617	-0.241186
			0.0118012	-0.0170687
			-0.175727	-0.174528
			0.0238473	0.0443629
			-0.0106564	-0.0102757
			-0.170891	-0.184375
			-0.0637448	-0.0572756
			-0.264149	-0.25477
			-0.167594	-0.163292
			-0.188391	-0.183531
			-0.121913	-0.115782
			-0.0149603	-0.0292588
			-0.133531	-0.132369
			0.0028373	0.00173455
			0.010311	0.00402288
			0.139158	0.140032
			0.141826	0.120946
			-0.160969	-0.168994
			-0.0202589	-0.0190427
			-0.130914	-0.120606
			0.0503582	0.065073
			0.215466	0.217373
			0.189102	0.204659
			-0.105189	-0.101615
			-0.178803	-0.181179
			0.216308	0.220594
			-0.131703	-0.137013
			0.132331	0.12189
			-0.0663177	-0.0590993
			0.105559	0.115226
			0.281393	0.285216
			0.0884507	0.0821985
			-0.0854069	-0.0955133
			-0.00608966	-0.0139655
			-0.083765	-0.0829029
			0.131906	0.140775
			-0.278274	-0.291851
			0.0790525	0.0803614
			0.261671	0.280974
			0.454691	0.477319
			-0.160185	-0.172354
			0.221558	0.219233
			0.24959	0.234943
			0.241304	0.253247
			-0.210513	-0.211223
			-0.105698	-0.106033
			0.113461	0.102675
			-0.162124	-0.162251
			0.0815643	0.0783933
			0.392941	0.397841
			0.0535044	0.0430568
			0.530698	0.551011
			-0.0423843	-0.0426155
			-0.346828	-0.352787
			0.207335	0.202597
			-0.371785	-0.380564
			-0.0991714	-0.109885
			-0.0842663	-0.0841001
			0.274003	0.287254
			-0.0600468	-0.0587388
			-0.00229145	0.0138091
			0.393426	0.402855
			0.0346081	0.0373489
			-0.178255	-0.18411
			-0.0638599	-0.0628548
			0.254097	0.257753
			0.608493	0.604086
			0.585376	0.596728
			-0.0949292	-0.105046
			-0.61182	-0.622402
			0.274767	0.271992
			0.0429336	0.0381182
			-0.0835787	-0.0805491
			0.0334792	0.0439006
			0.0694476	0.0933554
			-0.0387778	-0.0399592
			0.0855335	0.092091
			0.258531	0.263599
			0.0120448	0.00161614
			-0.0719705	-0.0661742
			0.269069	0.288638
			0.0989759	0.0968862
			-0.382065	-0.398649
			-0.302786	-0.295279
			0.0239825	0.0331485
			0.160477	0.163316
			-0.359923	-0.355261
			0.0316841	0.019554
			0.159234	0.150111
			0.430882	0.433237
			-0.151825	-0.166842
			0.314326	0.312325
			0.0523022	0.0433995
			-0.0558518	-0.075495
			-0.374937	-0.383916
			0.331647	0.325864
			-0.0357475	-0.0469092
			0.198698	0.194434
			-0.0279915	-0.02077
			-0.166552	-0.162191
			-0.457715	-0.460625
			-0.0899628	-0.0841513
			0.0971289	0.0768965
			0.0733052	0.0689807
			-0.0243642	0.00492868
			0.121724	0.136687
			0.0279381	0.0340405
			-0.0646884	-0.0542172
			-0.256874	-0.266757
			0.296559	0.311224
			0.440779	0.463355
			-0.0948532	-0.0734531
			0.0523759	0.04023
			0.299886	0.305545
			0.141306	0.142661
			0.088462	0.0697691
			0.134828	0.150479
			-0.081026	-0.0809858
			0.203556	0.220678
			-0.263898	-0.280166
			0.292668	0.299558
			0.0090057	0.0125462
			-0.283992	-0.296577
			-0.0758292	-0.0737337
			-0.430219	-0.424018
			0.436571	0.436983
			0.13831	0.141231
			0.0757143	0.0697878
			-0.196226	-0.195005
			0.0538707	0.0378881
			0.0283332	0.00944808
			-0.251966	-0.2527
			0.16691	0.189244
			0.367188	0.379648
			-0.161981	-0.143691
			0.252714	0.271344
			-0.218278	-0.224189
			0.0640619	0.059847
			0.0422103	0.0615349
			-0.108744	-0.113928
			0.0144622	0.00330434
			-0.273233	-0.290284
			-0.467567	-0.440375
			-0.0336183	-0.0512003
			0.133419	0.134775
			-0.0655279	-0.0863433
			0.180249	0.177451
			-0.130743	-0.148759
			0.638349	0.653748
			-0.103121	-0.102569
			0.181822	0.185129
			-0.407782	-0.419586
			0.260708	0.265635
			0.050335	0.0669502
			0.253904	0.260442
			0.363012	0.352687
			-0.157395	-0.158987
			0.0494161	0.0570913
			0.029436	0.0179301
			-0.0113666	-0.00902727
			0.0922603	0.101737
			0.119749	0.10828
			-0.260677	-0.268386
			-0.58055	-0.590998
			0.106044	0.0952905
			-0.13074	-0.127775
			-0.103129	-0.105552
			0.197421	0.181874
			0.115078	0.126699
			-0.196826	-0.202304
			-0.00454509	-0.00199039
			-0.118261	-0.125392
			-0.0674942	-0.0839552
			-0.129461	-0.149092
			0.119315	0.107192
			-0.126919	-0.120429
			0.0296021	0.0218908
			0.20761	0.231729
			0.0181735	0.00482295
			0.261831	0.242891
			0.138747	0.135929
			0.189371	0.207922
			0.283415	0.279673
			-0.58434	-0.606277
			0.280157	0.29667
			-0.440542	-0.456529
			0.297833	0.29691
			0.390581	0.388858
			0.166377	0.157377
			-0.409998	-0.415629
			0.274872	0.293942
			-0.234341	-0.258221
			0.234	0.231039
			0.434505	0.429821
			-0.0263993	-0.0399306
			-0.158262	-0.173684
			-0.073453	-0.0896557
			0.318798	0.303715
			0.00624535	0.00107681
			0.27961	0.289638
			0.215322	0.236231
			-0.686568	-0.70125
			-0.0323604	-0.0457159
			-0.0874134	-0.0897078
			-0.520474	-0.503419
			0.118903	0.131863
			-0.227979	-0.239889
			-0.297404	-0.311097
			-0.0612577	-0.0759547
			-0.206297	-0.215499
			-0.288345	-0.299378
			0.27092	0.276606
			0.191253	0.199169
			0.170137	0.179667
			-0.752651	-0.759337
			0.0692469	0.0785898
			0.133386	0.124765
			0.273999	0.285405
			0.0660272	0.063642
			-0.290721	-0.294307
			0.127451	0.114654
			-0.0663649	-0.070188
			-0.0981988	-0.125434
			-0.245451	-0.265113
			-0.323075	-0.336455
			-0.382381	-0.402849
			-0.231639	-0.231744
			-0.662768	-0.676128
			-0.254282	-0.230857
			-0.0383367	-0.0269603
			-0.112991	-0.131467
			-0.0404416	-0.0525321
			0.219152	0.233038
			0.300923	0.325626
			0.195941	0.20062
			0.284174	0.275139
			0.260345	0.258479
			-0.0174108	-0.019657
			-0.512954	-0.5173
			-0.00715253	0.00242557
			-0.549538	-0.575668
			0.0585889	0.0792238
			-0.215571	-0.223753
			0.141398	0.154822
			0.0995672	0.109819
			0.0187254	0.0149592
			0.12865	0.128517
			-0.146019	-0.15952
			-0.0964038	-0.0984981
			-0.174747	-0.152035
			-0.0966158	-0.107741
			-0.148407	-0.152703
			-0.478672	-0.463117
			-0.167792	-0.164827
			0.130979	0.130562
			-0.135807	-0.129718
			0.112048	0.111496
			-0.0897603	-0.0830744
			0.319367	0.310241
			0.305386	0.323651
			0.173206	0.186547
			-0.165079	-0.172401
			-0.146663	-0.137472
			-0.563957	-0.559065
			-0.173537	-0.195032
			-0.00499983	0.000172829
			0.152548	0.143095
			-0.181592	-0.191906
			-0.140669	-0.156646
			-0.288672	-0.309395
			0.221734	0.230497
			-0.222957	-0.235084
			-0.104758	-0.103037
			-0.0342957	-0.0204618
			0.0550117	0.0642591
			-0.0865119	-0.0803044
			0.114835	0.126711
			-0.18356	-0.200608
			-0.0150799	0.0062298
			0.273335	0.253681
			-0.0766366	-0.0757408
			-0.433756	-0.433353
			-0.0352432	-0.0539844
			-0.0199694	-0.0255012
			0.128745	0.14109
			-0.248831	-0.274566
			0.138832	0.125807
			-0.065749	-0.0517694
			0.202822	0.202365
			0.0575416	0.0581385
			-0.0875267	-0.111924
			0.065165	0.0744236
			-0.0333759	-0.034818
			0.296493	0.310394
			0.106994	0.118617
			0.194123	0.200543
			-0.18229	-0.20793
			0.312051	0.334458
			0.167011	0.162799
			-0.321048	-0.325149
			-0.373256	-0.371501
			0.0295141	0.0270433
			-0.00128389	0.0184848
			0.028525	0.0503075
			0.203869	0.215526
			0.382574	0.371803
			-0.313586	-0.306865
			-0.034416	-0.0241786
			-0.0328478	-0.046717
			-0.229706	-0.231452
			-0.241862	-0.23013
			0.1048	0.0914792
			-0.206817	-0.190354
			0.109374	0.104836
			-0.238544	-0.237315
			-0.398033	-0.400013
			-0.025207	-0.0206089
			-0.117865	-0.120015
			-0.0916996	-0.0735197
			-0.117982	-0.128417
			-0.243919	-0.246677
			-0.0355198	-0.0529876
			-0.067733	-0.0776094
			0.210944	0.202651
			-0.0572283	-0.0572595
			-0.212049	-0.233833
			0.174365	0.181446
			0.213741	0.215806
			0.206603	0.222183
			0.190885	0.207924
			0.604582	0.615741
			-0.377119	-0.38857
			-0.101243	-0.122653
			-0.317153	-0.312996
			-0.123478	-0.146104
			-0.083279	-0.0866357
			-0.183269	-0.184552
			-0.322081	-0.340169
			0.278241	0.296781
			-0.0621603	-0.0696261
			-0.0552815	-0.0597135
			-0.0050101	-0.00653467
			0.00475802	-0.01046
			-0.374919	-0.404121
			0.102672	0.102663
			-0.277791	-0.304434
			0.223868	0.209349
			0.231805	0.226047
			0.419501	0.439453
			0.312797	0.33711
			-0.0513709	-0.0454783
			0.076367	0.0529001
			0.22861	0.224722
			0.00831237	0.0323818
			-0.208645	-0.190827
			0.241192	0.222585
			-0.244158	-0.267641
			0.2054	0.222859
			-0.0542504	-0.046855
			-0.0374346	-0.0512519
			0.218442	0.220261
			0.11634	0.135768
			-0.0494535	-0.0601195
			0.0754768	0.0875583
			0.012367	0.00600116
			0.164703	0.158503
			0.276187	0.296454
			0.114075	0.114653
			0.0101523	0.0230458
			-0.295466	-0.300177
			-0.240006	-0.236814
			0.0181805	0.0294878
			-0.223028	-0.218943
			0.249512	0.241258
			0.154091	0.160752
			-0.134226	-0.14353
			0.417353	0.420111
			-0.245119	-0.251104
			0.0716584	0.0636468
			-0.0673223	-0.0677309
			-0.141927	-0.137249
			-0.305551	-0.322177
			-0.10701	-0.107653
			0.0888885	0.0960718
			-0.272533	-0.267182
			0.241557	0.237017
			0.340759	0.346305
			-0.320711	-0.324876
			0.0656877	0.0708851
			-0.205929	-0.217023
			0.465899	0.478819
			0.153581	0.165658
			0.141726	0.138183
			-0.534565	-0.543356
			-0.281182	-0.288614
			0.209184	0.204226
			0.0620967	0.0548163
			-0.377505	-0.382661
			-0.176977	-0.18525
			0.184313	0.181487
			-0.0920692	-0.11366
			-0.102054	-0.108169
			-0.10349	-0.11567
			0.428174	0.445779
			-0.139109	-0.12781
			-0.0692873	-0.0526674
			0.0460131	0.0604043
			0.181852	0.159968
			0.183134	0.191539
			-0.0979997	-0.104581
			0.00915903	0.00947225
			0.0342404	0.0162797
			-0.233728	-0.244814
			0.0236756	0.0423931
			0.210735	0.217463
			-0.162667	-0.165845
			-0.415352	-0.430489
			-0.106678	-0.100299
			0.207633	0.243105
			-0.304031	-0.310145
			-0.270712	-0.250974
			-0.418374	-0.414607
			0.0109925	0.0208835
			-0.204832	-0.202896
			0.000423636	-0.0457157
			0.543596	0.557229
			-0.391298	-0.392175
			-0.144369	-0.15004
			-0.0377805	-0.0503822
			-0.193107	-0.189087
			0.116857	0.113976
			0.0552747	0.0577875
			0.356604	0.363353
			-0.141704	-0.135277
			0.471722	0.479293
			0.0325855	0.00673006
			-0.0719354	-0.0723253
			-0.337193	-0.332045
			0.225367	0.227802
			-0.0283745	-0.0447503
			0.182846	0.195833
			0.0103531	0.00248797
			-0.399241	-0.412583
			0.408314	0.426176
			-0.0216224	-0.0150456
			-0.183066	-0.191013
			-0.502837	-0.500786
			0.215157	0.2049
			0.306415	0.295426
			-0.0459367	-0.0518837
			0.0957555	0.0889862
			0.650972	0.644108
			0.0818642	0.0643478
			0.348632	0.362531
			0.17028	0.172443
			0.328155	0.327631
			0.314897	0.319415
			-0.109073	-0.115415
			0.0920201	0.094626
			0.0687682	0.0736704
			0.0429762	0.0440697
			0.107692	0.120795
			-0.0454411	-0.0603429
			0.213961	0.212101
			0.15371	0.155814
			-0.113868	-0.0976109
			-0.444972	-0.449831
			-0.50882	-0.51943
			0.0171164	-0.0253085
			0.108909	0.122189
			-0.229078	-0.216441
			-0.680272	-0.698615
			-0.193277	-0.20651
			-0.121342	-0.124658
			-0.0402723	-0.0396228
			0.337555	0.335547
			-0.0371211	-0.0537932
			0.230593	0.234263
			0.452514	0.457415
			0.176504	0.196896
			-0.138298	-0.155203
			-0.170296	-0.185349
			-0.414026	-0.434255
			-0.163551	-0.171567
			0.0135455	-0.00361048
			0.122836	0.110345
			0.255735	0.263553
			-0.283632	-0.282528
			-0.501458	-0.51758
			-0.321951	-0.329934
			0.27819	0.28785
			0.488529	0.492776
			-0.0906327	-0.0771565
			0.186752	0.189562
			0.137111	0.121656
			-0.0557168	-0.0404718
			-0.555342	-0.569047
			-0.0292838	-0.0261866
			0.0860955	0.0906473
			0.0130183	-0.00734054
			0.788128	0.805411
			0.0649309	0.0747657
			0.0477823	0.053892
			0.230103	0.237286
			-0.230122	-0.22242
			-0.110405	-0.108072
			-0.367499	-0.375104
			-0.138652	-0.133055
			-0.230351	-0.249581
			-0.151984	-0.142334
			0.0618814	0.0880831
			-0.110999	-0.125453
			0.259615	0.274526
			0.178158	0.189492
			0.10432	0.0959552
			-0.547909	-0.563002
			0.257864	0.278279
			-0.19571	-0.19696
			0.420203	0.426293
			0.190325	0.198636
			0.368583	0.367102
			-0.207531	-0.220301
			0.170126	0.177796
			-0.0172183	-0.0481407
			-0.103826	-0.106973
			-0.239732	-0.226912
			-0.277783	-0.279354
			-0.107667	-0.100259

## Sheet: Fig. 3d
			Before	After
			0.001	0.001
			0.0015138	0.00151902
			0.00210831	0.00205551
			-0.0034194	-0.00333382
			-0.000461727	-0.000284447
			-0.00072367	-0.000141903
			-0.000832666	-0.000804572
			0.00108459	0.00107718
			-0.00264991	-0.00213906
			-0.000853975	-0.000592684
			0.00131721	0.00166895
			-0.000190637	-0.000776827
			-8.04643e-05	7.76631e-05
			8.08084e-05	5.59985e-05
			-0.00384827	-0.00166574
			-0.0032488	0.000144805
			-0.00147163	-0.000649706
			0.00426631	0.000913198
			0.00576301	0.00116673
			-0.000382442	-0.000848099
			-0.00145755	-0.000165645
			-0.0130956	-0.000794988
			-0.00267153	-0.000267504
			0.00126964	0.00083385
			0.0225472	0.000391344
			0.00428878	-0.000685444
			0.00863792	0.0016302
			-0.0313202	-0.000369225
			-0.010442	0.000816803
			-0.0161401	-0.0012124
			0.0527583	-0.000711954
			0.0253478	0.000146422
			0.0291339	0.00138716
			-0.0639375	9.59272e-05
			-0.0405505	0.001182
			-0.0463625	-0.00153325
			0.0896167	0.000500762
			0.081796	-0.000524209
			0.0625554	-3.36613e-05
			-0.116431	5.01891e-05
			-0.131247	0.000259649
			-0.085703	-1.5318e-05
			0.158535	0.000923005
			0.219497	-0.000749497
			0.119457	0.000232266
			-0.268174	-0.000821492
			-0.360992	-0.00010179
			-0.178091	0.000372967
			0.453092	0.000101223
			0.582119	0.000249648
			0.304689	9.17311e-05
			-0.849341	-0.000594677
			-1.02071	7.82161e-05
			-0.577175	-0.000190779
			1.5467	0.000158251
			1.79467	0.000135658
			1.12667	-0.000152208
			-2.71909	0.000104228
			-3.33353	-3.99064e-05
			-2.25864	-9.18941e-05
			4.60356	7.74021e-05
			6.227	-0.000167223
			4.4491	8.14941e-05
			-7.37556	5.9965e-05
			-11.547	3.80691e-05
			-8.7156	3.29627e-06
			11.3134	-2.77044e-05
			21.1689	-7.26098e-05
			16.8547	5.15382e-05
			-16.5117	-7.62372e-05
			-37.7801	0.00010236
			-32.1504	1.87039e-05
			22.8869	6.81338e-05
			66.0339	-3.95711e-05
			60.701	-2.90967e-05
			-29.8035	-9.54921e-05
			-112.833	5.30532e-05
			-112.928	2.38375e-05
			35.2861	6.46334e-05
			189.286	1.14131e-05
			207.551	-9.67456e-06
			-34.5995	-4.98714e-05
			-313.221	-2.59622e-05
			-376.54	-2.18646e-06
			17.063	3.28044e-05
			512.774	3.01007e-05
			675.137	-3.42656e-06
			40.276	-4.98265e-06
			-833.88	-3.38255e-05
			-1198.82	6.4155e-06
			-184.526	2.32837e-06
			1349	4.73975e-06
			2111.08	-1.38229e-05
			510.066	2.00624e-05
			-2172.1	-6.42957e-06
			-3695.18	1.1212e-05
			-1201.8	-2.22678e-05
			3477.24	-7.98714e-06
			6437.92	2.84717e-06
			2614.42	6.50842e-06
			-5520.16	9.8449e-06

## Sheet: Fig. 4b
		Note that this is simulated data
			TNFSF11_SLIT1_HRG_ADAM17_NODAL	PRL_IL1A_COL1A1_BMP4_NRG1	NRG2_SLIT3_KNG1_BMP2_HGF	NRG2_TNFSF14_IL1A_LIF_EFNA1	CSF1_WNT5A_SYK_NRG1_IL16	EREG_NGF_FN1_NRG1_GAS6	FN1_IL4_NTF4_LEP_NRG1	IFNA1/IFNA13_IFNG_IL10_NRG1_GDF7	IGF2_PDGFA_HRG_INHBA_IL23A	F2_LIF_SYK_GAS6_IL23A	TNFSF11_SLIT2_IFNG_IGF1_RGMA	PRL_IFNG_IL4_EDN1	AGT_KNG1_IFNG_IGF1_RGMA	IFNG_IL1B_HLA-B_BDNF_PTH2	IFNG_CCK_LIF_IL10_IL34	PDGFA_LIF_KITLG_LEP_SHH	SLIT2_PDGFA_DCN_CCL5_GDF7	PRL_PTH_PDGFA_HRG_FGF2	SLIT2_NGF_GAST_PDGFA_IL34	IFNB1_FN1_WNT1_GDF7_NODAL	AGT_POMC_HRG_CCL4L1/CCL4L2_NODAL	SLIT2_LTA_CD48_VEGFA_CXCL12	POMC_LTA_HRG_IL3_PTPRF	TNFSF11_SEMA7A_SLIT2_COL1A1_FGF2	TNFSF11_IFNA1/IFNA13_HRG_CCL5	TNFSF11_SLIT3_PDYN_IFNA1/IFNA13_HRG	TGFB1_INHBA_CCL5_KITLG_GAS6	TGFB1_KITLG_BDNF_FLT3LG_GDF7	SEMA7A_FN1_INHBA_LIF_KITLG	TGFB1_HGF_CXCL12_IL16_IL34	WNT11_IL1A_INHBA_PTHLH_FGF23	TNFSF14_IL1B_INHBA_IL3_LIF	PRL_FGF1_BMP2_LIF_RGMA	WNT11_PRL_CCK_NTF3_IL16	SEMA7A_IFNA1/IFNA13_HLA-A_GAS6_FGF21	TNFSF14_TNF_PTPRF_IL16_IHH	POMC_FGF1_DCN_IHH	HLA-B_HGF_CCL3L1/CCL3L3_IHH_RGMA	SLIT1_OXT_CD48_PTPRF_AREG	SLIT2_PDYN_IL4_HGF_CD80	AGT_GAST_HLA-A_EDN1_SYK	NGF_IFNB1_IL1B_VEGFA_FGF23	NGF_IL1B_HLA-B_IL10_IL12A	F2_TNF_LIF_IL10_IL12A	IL4_EDN1_WNT5A_CD86_FGF21	IFNB1_COL1A1_DCN_CTSG	PTH_HLA-A_IL4_EFNA1_BDNF
		NFATC1	-0.0185731	-0.0185728	-0.0185728	-0.0185728	-0.0185727	-0.0185728	-0.0185728	-0.0185728	-0.0185787	-0.0185728	-0.0185731	-0.0185728	-0.0185728	-0.0185728	-0.0185728	-0.0185763	-0.0185783	-0.018578	-0.0185786	-0.0185727	-0.0185728	-0.018573	-0.018573	-0.0185731	-0.0185731	-0.0185731	-0.0185728	-0.0185728	-0.0185728	-0.0185727	-0.0185728	-0.0185728	-0.0185728	-0.0185727	-0.0186026	-0.0185585	-0.018558	-0.0185591	-0.0185727	-0.0185727	-0.0185728	-0.0185728	-0.0185728	-0.0185727	-0.0185728	-0.0185727	-0.0185728
		MYC	-0.0238066	-0.0239207	-0.0239184	-0.0239213	-0.0238994	-0.0239126	-0.0239134	-0.0239171	-0.0238998	-0.0239183	-0.0238066	-0.023918	-0.0239168	-0.0239183	-0.0239181	-0.0239027	-0.0239016	-0.0239013	-0.0239005	-0.0239137	-0.0239175	-0.023797	-0.0237969	-0.0238073	-0.0238128	-0.0238146	-0.0239181	-0.023918	-0.0239138	-0.0239185	-0.0239214	-0.0239182	-0.0239177	-0.0239185	-0.0239141	-0.0239203	-0.0239206	-0.0239199	-0.0239185	-0.0239184	-0.0239183	-0.0239179	-0.0239192	-0.0239185	-0.0239184	-0.0239185	-0.0239185
		SOX9	0.012853	0.0128526	0.0128526	0.0128526	0.0128526	0.0128526	0.0128526	0.0128526	0.0128594	0.0128526	0.012853	0.0128527	0.0128527	0.0128526	0.0128526	0.0128566	0.0128588	0.0128586	0.0128592	0.0128526	0.0128527	0.0128529	0.0128529	0.012853	0.012853	0.012853	0.0128526	0.0128526	0.0128526	0.0128526	0.0128527	0.0128526	0.0128526	0.0128525	0.0128864	0.0128365	0.012836	0.0128373	0.0128526	0.0128526	0.0128527	0.0128526	0.0128526	0.0128526	0.0128527	0.0128526	0.0128526
		FOXO4	-0.00781209	-0.00773445	-0.00773599	-0.00773404	-0.00773677	-0.00773997	-0.00773943	-0.00773691	-0.00774783	-0.00773608	-0.00781206	-0.00773625	-0.00773708	-0.00773605	-0.00773624	-0.00774614	-0.00774661	-0.00774687	-0.00774733	-0.00773923	-0.00773658	-0.00781864	-0.00781874	-0.0078116	-0.00780794	-0.00780666	-0.00773623	-0.0077363	-0.0077392	-0.00773598	-0.00773393	-0.00773619	-0.00773651	-0.00773599	-0.00773782	-0.00773533	-0.00773509	-0.00773556	-0.00773594	-0.007736	-0.00773607	-0.00773633	-0.00773547	-0.00773598	-0.007736	-0.00773598	-0.00773598
		NR4A1	-0.00636694	-0.00628925	-0.00629079	-0.00628885	-0.00629158	-0.00629478	-0.00629424	-0.00629172	-0.00630261	-0.00629089	-0.00636691	-0.00629106	-0.00629189	-0.00629085	-0.00629105	-0.00630094	-0.00630139	-0.00630166	-0.00630211	-0.00629404	-0.00629138	-0.0063735	-0.0063736	-0.00636646	-0.00636279	-0.00636151	-0.00629103	-0.0062911	-0.00629401	-0.00629079	-0.00628874	-0.006291	-0.00629132	-0.00629079	-0.00629259	-0.00629015	-0.00628992	-0.00629038	-0.00629075	-0.0062908	-0.00629088	-0.00629113	-0.00629028	-0.00629079	-0.00629081	-0.00629079	-0.00629078
		GLI3	-0.00559417	-0.00559407	-0.00559406	-0.00559407	-0.00559404	-0.00559407	-0.00559407	-0.00559407	-0.00559598	-0.00559406	-0.00559418	-0.00559408	-0.00559409	-0.00559407	-0.00559407	-0.0055952	-0.00559584	-0.00559577	-0.00559594	-0.00559406	-0.00559408	-0.00559414	-0.00559414	-0.00559417	-0.00559417	-0.00559417	-0.00559406	-0.00559407	-0.00559407	-0.00559405	-0.00559407	-0.00559406	-0.00559406	-0.00559404	-0.0056037	-0.00558947	-0.0055893	-0.00558968	-0.00559405	-0.00559406	-0.00559409	-0.00559407	-0.00559407	-0.00559406	-0.00559407	-0.00559406	-0.00559407
		IRF5	-0.00519446	-0.00523177	-0.00519446	-0.00523159	-0.00519446	-0.00519446	-0.00519446	-0.00519446	-0.00519446	-0.00519446	-0.00519446	-0.00519446	-0.00519446	-0.00519804	-0.00519446	-0.00519446	-0.00519446	-0.00519446	-0.00519446	-0.00519446	-0.00519446	-0.00496182	-0.00496177	-0.00519446	-0.00519446	-0.00519446	-0.00519446	-0.00519446	-0.00519446	-0.00519446	-0.00523175	-0.00519446	-0.00519446	-0.00519446	-0.00519446	-0.00519446	-0.00519446	-0.00519446	-0.00519446	-0.00519446	-0.00519446	-0.00520951	-0.00520955	-0.00519446	-0.00519446	-0.00519446	-0.00519446
		MITF	-0.0034017	-0.00340148	-0.00340148	-0.00340148	-0.00340143	-0.00340148	-0.00340148	-0.00340148	-0.00340272	-0.00340148	-0.00340173	-0.00340151	-0.00340153	-0.00340149	-0.00340149	-0.00340232	-0.00340264	-0.00340261	-0.0034027	-0.00340147	-0.00340151	-0.00340164	-0.00340163	-0.0034017	-0.00340169	-0.00340169	-0.00340148	-0.00340148	-0.00340148	-0.00340145	-0.00340149	-0.00340147	-0.00340147	-0.00340143	-0.0034028	-0.00340079	-0.00340081	-0.00340087	-0.00340146	-0.00340147	-0.00340153	-0.00340148	-0.00340148	-0.00340147	-0.00340149	-0.00340147	-0.00340147
		NFKB1	-0.00377337	-0.00312165	-0.00312173	-0.00312225	-0.00312173	-0.00312173	-0.00312173	-0.00312173	-0.00312083	-0.00312173	-0.00377211	-0.00312173	-0.00312173	-0.00312172	-0.00312173	-0.00312104	-0.00312087	-0.00312088	-0.00312084	-0.00312173	-0.00312173	-0.00378385	-0.0037843	-0.00377308	-0.00373937	-0.0037315	-0.00312173	-0.00312173	-0.00312173	-0.00312173	-0.00312165	-0.00312294	-0.00312173	-0.00312173	-0.00312173	-0.00312268	-0.00312173	-0.00312173	-0.00312175	-0.00312173	-0.00312172	-0.0031217	-0.0031217	-0.00312173	-0.00312173	-0.00312173	-0.00312173
		FOXO1	-0.00313697	-0.00310522	-0.00310585	-0.00310505	-0.00310617	-0.00310748	-0.00310726	-0.00310622	-0.00311069	-0.00310589	-0.00313696	-0.00310596	-0.00310629	-0.00310587	-0.00310595	-0.00311	-0.00311019	-0.0031103	-0.00311049	-0.00310718	-0.00310609	-0.00313966	-0.0031397	-0.00313678	-0.00313528	-0.00313476	-0.00310595	-0.00310597	-0.00310716	-0.00310585	-0.00310501	-0.00310593	-0.00310606	-0.00310585	-0.0031066	-0.00310558	-0.00310548	-0.00310567	-0.00310583	-0.00310585	-0.00310588	-0.00310599	-0.00310564	-0.00310584	-0.00310585	-0.00310584	-0.00310584
		E2F1	0.00137014	0.0013701	0.0013701	0.0013701	0.00137009	0.0013701	0.0013701	0.0013701	0.00136999	0.0013701	0.00137013	0.00137009	0.00137009	0.0013701	0.0013701	0.00137002	0.00137	0.00137	0.00136999	0.0013701	0.00137009	0.00137012	0.00137012	0.00137014	0.00137014	0.00137013	0.0013701	0.0013701	0.0013701	0.00137009	0.0013701	0.0013701	0.0013701	0.00137009	0.0013701	0.00137009	0.0013701	0.0013701	0.0013701	0.0013701	0.00137008	0.0013701	0.0013701	0.0013701	0.00137009	0.0013701	0.0013701
		SP1	-0.00048634	-0.000486448	-0.000486452	-0.000486448	-0.000486476	-0.000486452	-0.000486451	-0.000486448	-0.000485832	-0.000486452	-0.000486328	-0.000486434	-0.000486426	-0.000486447	-0.000486447	-0.000486032	-0.000485873	-0.000485889	-0.000485843	-0.000486455	-0.000486434	-0.000486373	-0.000486373	-0.00048634	-0.000486344	-0.000486346	-0.000486452	-0.000486448	-0.000486451	-0.000486464	-0.000486447	-0.000486453	-0.000486453	-0.000486477	-0.000485793	-0.000486793	-0.000486782	-0.000486754	-0.000486462	-0.000486453	-0.000486423	-0.000486448	-0.00048645	-0.000486454	-0.000486443	-0.000486455	-0.000486454
		ATF2	-0.000310185	-0.000310311	-0.000310291	-0.000310311	-0.000310216	-0.000310291	-0.000310291	-0.00031029	-0.000310187	-0.00031029	-0.000310184	-0.000310284	-0.000310281	-0.000310293	-0.00031029	-0.000310219	-0.000310193	-0.000310195	-0.000310188	-0.000310291	-0.000310282	-0.000310059	-0.000310059	-0.000310185	-0.000310194	-0.000310196	-0.000310291	-0.00031029	-0.000310291	-0.000310253	-0.000310311	-0.000310291	-0.000310291	-0.000310219	-0.000310292	-0.000310218	-0.000310291	-0.000310291	-0.000310291	-0.000310291	-0.000310278	-0.000310299	-0.000310299	-0.000310291	-0.000310287	-0.000310291	-0.000310292
		BCL3	-0.00036964	-0.00036964	-0.00036964	-0.00036964	-0.00036964	-0.00036964	-0.00036964	-0.00036964	-0.000369637	-0.00036964	-0.00036964	-0.00036964	-0.00036964	-0.00036964	-0.00036964	-0.000369638	-0.000369637	-0.000369637	-0.000369637	-0.00036964	-0.00036964	-0.00036964	-0.00036964	-0.00036964	-0.00036964	-0.00036964	-0.00036964	-0.00036964	-0.00036964	-0.00036964	-0.00036964	-0.00036964	-0.00036964	-0.00036964	-0.00036964	-0.00036964	-0.00036964	-0.00036964	-0.00036964	-0.00036964	-0.00036964	-0.00036964	-0.00036964	-0.00036964	-0.00036964	-0.00036964	-0.00036964
		STAT6	0.00012503	0.00012503	0.00012503	0.00012503	0.00012503	0.00012503	0.000220417	0.00012503	0.00012503	0.00012503	0.00012503	0.000180148	0.00012503	0.00012503	0.00012503	0.00012503	0.00012503	0.00012503	0.00012503	0.00012503	0.00012503	0.00012503	0.00012503	0.00012503	0.00012503	0.00012503	0.00012503	0.00012503	0.00012503	0.00012503	0.00012503	0.00012503	0.00012503	0.00012503	0.00012503	0.00012503	0.00012503	0.00012503	0.00012503	0.000218395	0.00012503	0.00012503	0.00012503	0.00012503	0.000188504	0.00012503	0.000213485
		ZBTB17	-0.00017808	-0.000176853	-0.000176877	-0.000176846	-0.000177082	-0.000176939	-0.000176931	-0.000176891	-0.000177078	-0.000176878	-0.000178079	-0.000176881	-0.000176895	-0.000176878	-0.000176881	-0.000177046	-0.000177058	-0.000177061	-0.00017707	-0.000176928	-0.000176886	-0.000178183	-0.000178184	-0.000178072	-0.000178014	-0.000177993	-0.000176881	-0.000176882	-0.000176927	-0.000176876	-0.000176845	-0.00017688	-0.000176885	-0.000176876	-0.000176924	-0.000176857	-0.000176854	-0.000176862	-0.000176876	-0.000176877	-0.000176879	-0.000176882	-0.000176869	-0.000176877	-0.000176877	-0.000176877	-0.000176877
		SMAD1	-5.31075e-05	-0.00012511	-0.000118152	-0.000171003	-0.00017096	-0.000170994	-0.000170995	-0.000168127	-0.000136592	-0.00017099	-0.00017108	-0.000170973	-0.000170958	-0.000170996	-0.000170995	-0.000170979	-0.000168254	-0.000170978	-0.000170981	-5.88504e-05	-4.99817e-05	-0.000171036	-0.000171035	-0.000171079	-0.000171078	-0.000171077	-0.000111807	-0.000140361	-0.000132709	-0.000140588	-0.000131702	-0.00013224	-0.000116815	-0.000170972	-0.000171626	-0.000170672	-0.000170682	-0.000170707	-0.000170988	-0.000170994	-0.000170945	-0.000170997	-0.000170998	-0.000170995	-0.000170979	-0.000170995	-0.000170996
		STAT2	-0.000124097	-0.00012404	-0.00012404	-0.000123806	-0.000124039	-0.00012404	-0.000123066	-5.59741e-06	-4.34721e-05	-0.000122297	0.000136151	-2.0908e-05	9.43116e-05	-9.05651e-06	-8.91478e-06	-7.03864e-05	-5.57895e-05	-5.90495e-05	-5.02912e-05	-0.000123011	-0.000124032	-0.000124101	-0.000124099	-0.000124097	-0.000124013	-0.000123734	-0.000108334	-0.000103369	-0.000103449	-0.000124041	-0.000124039	-0.000122281	-0.000122275	-0.000124041	-0.000123559	-0.00012404	-0.00012404	-0.000124	-0.000124041	-0.000123087	-0.000123992	-0.000123011	-0.000124	-0.000122692	-0.000123387	-0.000123012	-0.000123108
		GLI1	-7.46397e-05	-7.46419e-05	-7.4642e-05	-7.46419e-05	-7.46425e-05	-7.46419e-05	-7.46419e-05	-7.46419e-05	-7.46003e-05	-7.4642e-05	-7.46394e-05	-7.46416e-05	-7.46414e-05	-7.46419e-05	-7.46419e-05	-7.46188e-05	-7.46034e-05	-7.4605e-05	-7.46012e-05	-7.4642e-05	-7.46416e-05	-7.46403e-05	-7.46404e-05	-7.46397e-05	-7.46397e-05	-7.46398e-05	-7.4642e-05	-7.46419e-05	-7.46419e-05	-7.46422e-05	-7.4642e-05	-7.4642e-05	-7.4642e-05	-7.46425e-05	-7.44328e-05	-7.44827e-05	-7.44758e-05	-7.44885e-05	-7.46422e-05	-7.4642e-05	-7.46414e-05	-7.46419e-05	-7.46419e-05	-7.4642e-05	-7.46418e-05	-7.4642e-05	-7.46421e-05
		RELA	-6.38177e-05	-5.31448e-05	-5.31461e-05	-5.31545e-05	-5.31461e-05	-5.31461e-05	-5.31461e-05	-5.31461e-05	-5.31313e-05	-5.3146e-05	-6.37971e-05	-5.3146e-05	-5.3146e-05	-5.31459e-05	-5.3146e-05	-5.31348e-05	-5.3132e-05	-5.31322e-05	-5.31315e-05	-5.3146e-05	-5.3146e-05	-6.39893e-05	-6.39966e-05	-6.38129e-05	-6.32608e-05	-6.3132e-05	-5.31461e-05	-5.3146e-05	-5.3146e-05	-5.31461e-05	-5.31448e-05	-5.31659e-05	-5.31461e-05	-5.31461e-05	-5.3146e-05	-5.31615e-05	-5.31461e-05	-5.31461e-05	-5.31464e-05	-5.31461e-05	-5.3146e-05	-5.31456e-05	-5.31456e-05	-5.31461e-05	-5.3146e-05	-5.31461e-05	-5.31461e-05
		FOXO3	-0.0022143	-0.00218767	-0.0021882	-0.00218753	-0.00218847	-0.00218957	-0.00218938	-0.00218852	-0.00219226	-0.00218824	-0.00221429	-0.00218829	-0.00218858	-0.00218822	-0.00218829	-0.00219169	-0.00219184	-0.00219193	-0.00219209	-0.00218932	-0.0021884	-0.00221655	-0.00221658	-0.00221413	-0.00221288	-0.00221244	-0.00218828	-0.00218831	-0.0021893	-0.0021882	-0.0021875	-0.00218827	-0.00218838	-0.0021882	-0.00218883	-0.00218798	-0.0021879	-0.00218806	-0.00218819	-0.00218821	-0.00218823	-0.00218832	-0.00218802	-0.0021882	-0.00218821	-0.0021882	-0.0021882
		ATF4	-0.00180195	-0.00180195	-0.00180195	-0.00180195	-0.00180195	-0.00180195	-0.00180195	-0.00180195	-0.00180195	-0.00180195	-0.00180195	-0.00180195	-0.00180195	-0.00180195	-0.00180195	-0.00180195	-0.00180195	-0.00180195	-0.00180195	-0.00180195	-0.00180195	-0.00180195	-0.00180195	-0.00180195	-0.00180195	-0.00180195	-0.00180195	-0.00180195	-0.00180195	-0.00180195	-0.00180195	-0.00180195	-0.00180195	-0.00180195	-0.00180195	-0.00180195	-0.00180195	-0.00180195	-0.00180195	-0.00180195	-0.00180195	-0.00180195	-0.00180195	-0.00180195	-0.00180195	-0.00180195	-0.00180195
		NFKBIA	-0.000711624	-0.00075036	-0.000756636	-0.000750445	-0.000756722	-0.000756733	-0.000756731	-0.000756697	-0.000793406	-0.000756687	-0.000711874	-0.00075677	-0.000756855	-0.000756095	-0.000756695	-0.000784407	-0.000791686	-0.000791216	-0.000792974	-0.000756681	-0.000756761	-0.00072923	-0.00072923	-0.000711579	-0.000712439	-0.000712748	-0.000756639	-0.000756687	-0.000756722	-0.000756639	-0.000750365	-0.000756724	-0.000756634	-0.000756624	-0.000752406	-0.000758693	-0.000758687	-0.000758556	-0.000755901	-0.000756628	-0.00075682	-0.000754165	-0.00075411	-0.000756615	-0.000756678	-0.000756602	-0.00075661
		DDIT3	-0.00114449	-0.00115032	-0.00114937	-0.00115032	-0.0011459	-0.00114937	-0.00114937	-0.00114935	-0.00114456	-0.00114934	-0.00114442	-0.00114908	-0.00114891	-0.00114946	-0.00114934	-0.00114603	-0.00114484	-0.00114495	-0.00114463	-0.0011494	-0.00114896	-0.00113866	-0.00113865	-0.00114449	-0.0011449	-0.00114499	-0.00114938	-0.00114935	-0.00114937	-0.00114765	-0.00115031	-0.00114938	-0.00114939	-0.00114605	-0.00114941	-0.00114599	-0.00114939	-0.0011494	-0.0011494	-0.00114938	-0.00114881	-0.00114973	-0.00114978	-0.00114939	-0.00114919	-0.0011494	-0.00114941
		REL	-0.00142039	-0.00142039	-0.00142039	-0.00142039	-0.00142039	-0.00142039	-0.00142039	-0.00142039	-0.00142039	-0.00142039	-0.00142039	-0.00142039	-0.00142039	-0.00142039	-0.00142039	-0.00142039	-0.00142039	-0.00142039	-0.00142039	-0.00142039	-0.00142039	-0.00142039	-0.00142039	-0.00142039	-0.00142039	-0.00142039	-0.00142039	-0.00142039	-0.00142039	-0.00142039	-0.00142039	-0.00142039	-0.00142039	-0.00142039	-0.00142039	-0.00142039	-0.00142039	-0.00142039	-0.00142039	-0.00142039	-0.00142039	-0.00142039	-0.00142039	-0.00142039	-0.00142039	-0.00142039	-0.00142039
		CEBPA	0.0474425	0.0476446	0.0476406	0.0476456	0.0476069	0.0476303	0.0476317	0.0476382	0.0476075	0.0476404	0.0474426	0.0476399	0.0476377	0.0476404	0.0476399	0.0476127	0.0476108	0.0476102	0.0476088	0.0476322	0.047639	0.0474255	0.0474253	0.0474438	0.0474534	0.0474567	0.04764	0.0476398	0.0476323	0.0476407	0.0476459	0.0476401	0.0476393	0.0476407	0.0476328	0.0476439	0.0476444	0.0476431	0.0476408	0.0476406	0.0476403	0.0476397	0.0476419	0.0476406	0.0476405	0.0476406	0.0476406
		PPARA	0.08636	0.0863358	0.0863397	0.0863358	0.0863541	0.0863397	0.0863397	0.0863398	0.0863597	0.0863399	0.0863603	0.0863409	0.0863416	0.0863394	0.0863398	0.0863536	0.0863585	0.086358	0.0863594	0.0863396	0.0863415	0.0863841	0.0863842	0.08636	0.0863583	0.0863579	0.0863397	0.0863398	0.0863397	0.0863469	0.0863358	0.0863397	0.0863397	0.0863535	0.0863396	0.0863537	0.0863396	0.0863396	0.0863396	0.0863397	0.0863421	0.0863382	0.086338	0.0863396	0.0863405	0.0863396	0.0863396
		HIF1A	0.0838774	0.0838767	0.0838767	0.0838767	0.0838766	0.0838767	0.0838767	0.0838767	0.0838806	0.0838767	0.0838775	0.0838768	0.0838769	0.0838767	0.0838767	0.0838793	0.0838803	0.0838802	0.0838805	0.0838767	0.0838768	0.0838772	0.0838772	0.0838774	0.0838774	0.0838774	0.0838767	0.0838767	0.0838767	0.0838766	0.0838767	0.0838767	0.0838767	0.0838765	0.0838808	0.0838746	0.0838747	0.0838748	0.0838766	0.0838767	0.0838769	0.0838767	0.0838767	0.0838767	0.0838768	0.0838767	0.0838767
		IRF3	0.267765	0.267765	0.267765	0.267765	0.267765	0.267765	0.267765	0.267765	0.267766	0.267765	0.267765	0.267765	0.267765	0.267765	0.267765	0.267766	0.267766	0.267766	0.267766	0.267765	0.267765	0.267765	0.267765	0.267765	0.267765	0.267765	0.267765	0.267765	0.267765	0.267765	0.267765	0.267765	0.267765	0.267765	0.267765	0.267765	0.267765	0.267765	0.267765	0.267765	0.267765	0.267765	0.267765	0.267765	0.267765	0.267765	0.267765
		TEAD1	0.244769	0.244769	0.244769	0.244769	0.244769	0.244769	0.244769	0.244769	0.244769	0.244769	0.244769	0.244769	0.244769	0.244769	0.244769	0.244769	0.244769	0.244769	0.244769	0.244769	0.244769	0.244769	0.244769	0.244769	0.244769	0.244769	0.244769	0.244769	0.244769	0.244769	0.244769	0.244769	0.244769	0.244769	0.244769	0.244769	0.244769	0.244769	0.244769	0.244769	0.244769	0.244769	0.244769	0.244769	0.244769	0.244769	0.244769
		EPAS1	0.249585	0.249585	0.249585	0.249585	0.249585	0.249585	0.249585	0.249585	0.249585	0.249585	0.249585	0.249585	0.249585	0.249585	0.249585	0.249585	0.249585	0.249585	0.249585	0.249585	0.249585	0.249585	0.249585	0.249585	0.249585	0.249585	0.249585	0.249585	0.249585	0.249585	0.249585	0.249585	0.249585	0.249585	0.249585	0.249585	0.249585	0.249585	0.249585	0.249585	0.249585	0.249585	0.249585	0.249585	0.249585	0.249585	0.249585
		THRB	0.187146	0.187136	0.187136	0.187136	0.187134	0.187136	0.187136	0.187136	0.187191	0.187136	0.187147	0.187138	0.187138	0.187136	0.187136	0.187174	0.187188	0.187186	0.187191	0.187136	0.187138	0.187143	0.187143	0.187146	0.187146	0.187145	0.187136	0.187136	0.187136	0.187135	0.187136	0.187136	0.187136	0.187134	0.187195	0.187105	0.187106	0.187109	0.187135	0.187136	0.187139	0.187136	0.187136	0.187136	0.187137	0.187136	0.187136
		TP73	0.141944	0.14187	0.141886	0.14187	0.141938	0.141885	0.141885	0.141888	0.14245	0.14189	0.141954	0.141921	0.141942	0.141887	0.141889	0.142274	0.142416	0.142403	0.142441	0.141882	0.141937	0.142026	0.142026	0.141945	0.141938	0.141937	0.141885	0.141888	0.141885	0.141907	0.141872	0.141884	0.141884	0.141926	0.141892	0.141921	0.141879	0.14188	0.141882	0.141884	0.141957	0.141882	0.141879	0.141883	0.141908	0.141882	0.141883
		JUN	0.153978	0.153749	0.153787	0.153749	0.153916	0.153788	0.153788	0.153791	0.15481	0.153795	0.153996	0.153851	0.153889	0.153789	0.153793	0.154492	0.154749	0.154724	0.154795	0.153781	0.153879	0.154186	0.154187	0.153979	0.153961	0.153957	0.153785	0.153792	0.153787	0.153842	0.153751	0.153784	0.153784	0.153893	0.153786	0.153891	0.15378	0.153783	0.15378	0.153785	0.153915	0.153777	0.153771	0.153783	0.153827	0.153781	0.153781
		ELK4	0.899267	0.899255	0.899256	0.899255	0.899256	0.899256	0.899256	0.899256	0.899303	0.899256	0.899267	0.899257	0.899258	0.899256	0.899256	0.899288	0.8993	0.899299	0.899303	0.899255	0.899257	0.899268	0.899268	0.899267	0.899266	0.899266	0.899256	0.899256	0.899256	0.899256	0.899256	0.899256	0.899256	0.899256	0.899303	0.899233	0.899232	0.899234	0.899255	0.899256	0.899258	0.899256	0.899256	0.899256	0.899256	0.899255	0.899256
		ELK1	0.978712	0.978651	0.97866	0.97865	0.97869	0.97866	0.97866	0.978662	0.979159	0.978664	0.978721	0.978691	0.978709	0.978662	0.978663	0.979003	0.979129	0.979116	0.979151	0.978657	0.978704	0.978757	0.978758	0.978712	0.978707	0.978706	0.978659	0.978662	0.97866	0.97867	0.978652	0.978658	0.978659	0.978679	0.978684	0.978666	0.978645	0.978647	0.978656	0.978659	0.978721	0.978659	0.978656	0.978658	0.978679	0.978657	0.978657
		IRF9	0.95982	0.959822	0.959821	0.959828	0.959822	0.959821	0.95985	0.962849	0.961627	0.959868	0.962943	0.962467	0.962931	0.962761	0.962761	0.961099	0.961392	0.961329	0.961499	0.959849	0.959822	0.95982	0.95982	0.95982	0.959822	0.95983	0.96023	0.960352	0.96035	0.959821	0.959822	0.959869	0.959869	0.959822	0.959835	0.959821	0.959821	0.959822	0.959821	0.959847	0.959823	0.959849	0.959823	0.959858	0.959839	0.959849	0.959847
		SMAD2	1.04293	1.01936	1.01936	1.01936	1.01936	1.01936	1.01936	1.01936	1.02638	1.01936	1.01937	1.01937	1.01938	1.01936	1.01936	1.01947	1.01951	1.0195	1.01951	1.04121	1.04353	1.01937	1.01937	1.01937	1.01937	1.01937	1.03118	1.02542	1.02701	1.02543	1.02721	1.0271	1.01936	1.01936	1.0194	1.01934	1.01934	1.01934	1.01936	1.01936	1.01938	1.01936	1.01936	1.01936	1.01937	1.01936	1.01936
		MAX	1.05915	1.05908	1.05909	1.05908	1.05913	1.05909	1.05909	1.05909	1.05915	1.05909	1.05915	1.05909	1.0591	1.05909	1.05909	1.05913	1.05915	1.05915	1.05915	1.05909	1.0591	1.05922	1.05922	1.05915	1.05915	1.05914	1.05909	1.05909	1.05909	1.05911	1.05908	1.05909	1.05909	1.05913	1.05909	1.05913	1.05909	1.05909	1.05909	1.05909	1.0591	1.05909	1.05909	1.05909	1.05909	1.05909	1.05909
		NFKB2	1.06067	1.0509	1.05117	1.05091	1.05117	1.05117	1.05117	1.05117	1.05273	1.05117	1.06066	1.05117	1.05118	1.05114	1.05117	1.05235	1.05266	1.05264	1.05271	1.05117	1.05117	1.06149	1.0615	1.06066	1.06014	1.06003	1.05117	1.05117	1.05117	1.05117	1.0509	1.05119	1.05117	1.05116	1.05117	1.05118	1.05116	1.05116	1.05113	1.05116	1.05117	1.05106	1.05106	1.05116	1.05117	1.05116	1.05116
		CREB1	1.04168	1.04168	1.04168	1.04168	1.04168	1.04168	1.04168	1.04168	1.04168	1.04168	1.04168	1.04168	1.04168	1.04168	1.04168	1.04168	1.04168	1.04168	1.04168	1.04168	1.04168	1.04168	1.04168	1.04168	1.04168	1.04168	1.04168	1.04168	1.04168	1.04168	1.04168	1.04168	1.04168	1.04168	1.04168	1.04168	1.04168	1.04168	1.04168	1.04168	1.04168	1.04168	1.04168	1.04168	1.04168	1.04168	1.04168
		STAT3	1.03708	1.04352	1.0371	1.03715	1.0371	1.0371	1.05306	1.05843	1.11025	1.09517	1.05951	1.06105	1.05944	1.05788	1.05793	1.07143	1.06755	1.06943	1.06893	1.03731	1.0371	1.03708	1.03709	1.03708	1.0371	1.03716	1.04029	1.04127	1.04127	1.0371	1.0371	1.03749	1.0394	1.03884	1.03719	1.03709	1.03709	1.0371	1.03709	1.03729	1.03711	1.03731	1.0371	1.0374	1.03723	1.03731	1.03729
		TCF3	1.11184	1.11185	1.11178	1.11185	1.11182	1.11185	1.11185	1.11185	1.11256	1.11185	1.11184	1.11185	1.11185	1.11185	1.11185	1.11233	1.11252	1.1125	1.11255	1.11185	1.11185	1.11184	1.11193	1.11184	1.11184	1.11184	1.11185	1.11185	1.11185	1.11178	1.11185	1.11185	1.11185	1.11185	1.11185	1.11187	1.11184	1.11178	1.11195	1.11181	1.11185	1.11185	1.11185	1.11185	1.11185	1.11185	1.11185
		STAT1	1.14861	1.14863	1.14862	1.14865	1.14862	1.14862	1.14876	1.16288	1.15708	1.14884	1.16333	1.16106	1.16327	1.16246	1.16246	1.15459	1.15598	1.15567	1.15648	1.14875	1.14862	1.14861	1.14861	1.14861	1.14863	1.14866	1.15052	1.1511	1.15109	1.14862	1.14862	1.14884	1.14884	1.14862	1.14868	1.14862	1.14862	1.14863	1.14862	1.14874	1.14863	1.14875	1.14863	1.14879	1.1487	1.14875	1.14874
		ESR1	0.50233	0.502312	0.502313	0.502312	0.502316	0.502313	0.502313	0.502314	0.504841	0.502313	0.502332	0.502319	0.502322	0.502314	0.502314	0.503981	0.504694	0.504613	0.504796	0.502312	0.50232	0.502335	0.502335	0.50233	0.502329	0.502329	0.502313	0.502314	0.502313	0.502314	0.502312	0.502313	0.502313	0.502314	0.503078	0.501951	0.501934	0.501964	0.502312	0.502313	0.502324	0.502313	0.502312	0.502312	0.502316	0.502312	0.502313
		IRF7	0.51884	0.504229	0.504694	0.504249	0.504699	0.5047	0.5047	0.504698	0.506902	0.504697	0.518822	0.504703	0.504708	0.504653	0.504698	0.506353	0.506797	0.506768	0.506876	0.504697	0.504702	0.520883	0.520895	0.518829	0.518011	0.517826	0.504694	0.504697	0.504699	0.504694	0.504229	0.504731	0.504694	0.504693	0.504695	0.50472	0.504691	0.504693	0.504651	0.504694	0.504706	0.50451	0.504507	0.504693	0.504697	0.504692	0.504693
		RELB	0.339813	0.337261	0.337331	0.337264	0.337332	0.337332	0.337332	0.337332	0.33774	0.337331	0.33981	0.337332	0.337333	0.337325	0.337332	0.337639	0.337721	0.337715	0.337735	0.337331	0.337332	0.340027	0.340029	0.339811	0.339676	0.339646	0.337331	0.337331	0.337332	0.337331	0.337261	0.337338	0.337331	0.337331	0.337331	0.337336	0.33733	0.337331	0.337323	0.337331	0.337333	0.337303	0.337303	0.337331	0.337331	0.33733	0.337331
		FOS	0.408737	0.40868	0.408685	0.40868	0.408703	0.408686	0.408686	0.408686	0.409052	0.408686	0.408739	0.40869	0.408693	0.408686	0.408686	0.408906	0.409025	0.409012	0.409044	0.408685	0.408691	0.408768	0.408768	0.408737	0.408734	0.408732	0.408685	0.408686	0.408686	0.408694	0.408681	0.408685	0.408685	0.408702	0.410314	0.407928	0.40788	0.407943	0.408683	0.408685	0.408694	0.408684	0.408683	0.408685	0.408688	0.408685	0.408685
		SMAD4	0.394278	0.385987	0.385993	0.38596	0.385964	0.385961	0.385961	0.385964	0.388575	0.385963	0.385973	0.385973	0.38598	0.385962	0.385962	0.386093	0.386144	0.386137	0.386151	0.393668	0.394498	0.385973	0.385973	0.38597	0.385969	0.385969	0.390129	0.388098	0.388657	0.388101	0.388728	0.38869	0.385993	0.38596	0.385973	0.385954	0.385954	0.385955	0.38596	0.385961	0.385985	0.385962	0.385961	0.38596	0.385968	0.38596	0.38596
		STAT5A	0.750522	0.755996	0.757042	0.762543	0.786116	0.788497	0.780756	0.784739	0.711136	0.708317	0.710225	0.710416	0.710219	0.710065	0.710069	0.710429	0.710256	0.710342	0.710857	0.708303	0.708287	0.708286	0.708286	0.708286	0.708288	0.708292	0.708531	0.708608	0.708608	0.708287	0.708287	0.708317	0.708472	0.708428	0.708295	0.708287	0.708287	0.708288	0.708288	0.708302	0.708288	0.708303	0.708288	0.70831	0.708297	0.708303	0.708302
		JUND	0.64521	0.645208	0.645208	0.645207	0.645209	0.645208	0.645208	0.645208	0.645273	0.645208	0.645211	0.645212	0.645215	0.645208	0.645208	0.645253	0.645269	0.645268	0.645272	0.645208	0.645214	0.645212	0.645212	0.64521	0.64521	0.64521	0.645208	0.645208	0.645208	0.645208	0.645208	0.645208	0.645208	0.645208	0.645208	0.645208	0.645208	0.645208	0.645208	0.645208	0.645216	0.645208	0.645208	0.645208	0.645211	0.645208	0.645208
		ETS1	0.684998	0.684972	0.684971	0.684972	0.684965	0.684971	0.684971	0.684972	0.685121	0.684971	0.685001	0.684975	0.684977	0.684972	0.684972	0.685073	0.685112	0.685108	0.685119	0.68497	0.684975	0.68499	0.68499	0.684998	0.684997	0.684997	0.684971	0.684972	0.684971	0.684968	0.684972	0.684971	0.684971	0.684965	0.685131	0.684888	0.684891	0.684898	0.684968	0.684971	0.684978	0.684972	0.684971	0.684971	0.684973	0.68497	0.684971
		MEF2C	0.670632	0.669967	0.670075	0.669967	0.670471	0.670075	0.670075	0.670077	0.670624	0.670079	0.67064	0.670108	0.670128	0.670065	0.670078	0.670456	0.670592	0.670579	0.670616	0.670072	0.670122	0.671295	0.671297	0.670632	0.670585	0.670575	0.670074	0.670077	0.670075	0.670272	0.669967	0.670074	0.670073	0.670454	0.67007	0.670461	0.670073	0.670072	0.670072	0.670074	0.67014	0.670034	0.670029	0.670073	0.670096	0.670072	0.67007
		TP53	0.776828	0.776577	0.776629	0.776576	0.776806	0.776627	0.776627	0.776637	0.778542	0.776643	0.776862	0.77675	0.77682	0.776634	0.776641	0.777947	0.778428	0.778381	0.778513	0.776615	0.776802	0.777104	0.777106	0.77683	0.776808	0.776803	0.776626	0.776638	0.776626	0.7767	0.776581	0.776623	0.776623	0.776765	0.776649	0.776749	0.776606	0.776611	0.776616	0.776625	0.776871	0.776617	0.776607	0.776622	0.776704	0.776618	0.776619
		LEF1	0.811165	0.808851	0.808485	0.808846	0.808782	0.808958	0.808958	0.808967	0.814494	0.808968	0.809374	0.80897	0.808969	0.808953	0.808967	0.812381	0.813718	0.813569	0.813898	0.810627	0.810809	0.810152	0.810796	0.809377	0.80934	0.809333	0.809866	0.809425	0.809546	0.808939	0.809445	0.809558	0.808974	0.808966	0.809015	0.809149	0.808943	0.80852	0.809654	0.808688	0.808973	0.808911	0.808913	0.808967	0.808969	0.808967	0.808965
[truncated: 53 more columns]

[truncated: 51 more sheets: Fig. 4c, Fig. 4d, Fig. 5a, Fig. 5b, Fig. 5c, Fig 6b, Fig. 6c, Fig. 6d, Fig. 6e, Fig. 6f, Fig. 6g, SI Fig 1b, SI Fig 1c, SI Fig 2, SI Fig 3A, SI Fig 3B, SI Fig 4A, SI Fig 4B, SI Fig 5B, SI Fig 5C …]
